# Supplementary material for: microRNA-451a regulates colorectal cancer proliferation in response to radiation
Source: BMC Cancer. 2018 May 3;18:517. doi: 10.1186/s12885-018-4370-1 (PMC5932766; doi:10.1186/s12885-018-4370-1)
Supplement: Supplementary file 1 — Figure S1 Affymetrix .cel files were uploaded to Partek Genomics Suite 6.6 and normalized using the default parameters of the RMA subroutine (background correction, quantile normalization, median polish summarization) as a single set. All probesets on each array were included in normalization. Following normalization, the log2 transformed signal data set was filtered to exclude all non-human probesets and control probesets. These miRNAs are qualitatively identified as being differentially expressed in both tumor types within a time point in the same direction. (XLSX 1528 kb) [file 12885_2018_4370_MOESM1_ESM.xlsx]

## Sheet: Description of Results
Affymetrix .cel files were uploaded to Partek Genomics Suite 6.6 and normalized using the default parameters of the RMA subroutine (background correction, quantile normalization, median polish summarization) as a single set. All probesets on each array were included in normalization. Following normalization, the log2 transformed signal data set was filtered to exclude all non-human probesets and …

## Sheet: 6hrvsControl_concordant
Column #	Probeset ID	Fold-Change(6hr vs. control)	Fold-Change(6hr vs. control)	Fold-Change(6hr vs. control) (Description)
3889	MIMAT0000266_st	-6.45664	-3.08434	6hr down vs control		hsa-miR-205-5p	MIMAT0000266_st
5169	MIMAT0019058_st	-5.17853	-13.0442	6hr down vs control		hsa-miR-4521	MIMAT0019058_st
4641	MIMAT0005953_st	2.0281	2.03193	6hr up vs control		hsa-miR-1322	MIMAT0005953_st
4039	MIMAT0001631_st	5.06008	2.25781	6hr up vs control		hsa-miR-451a	MIMAT0001631_st
		HCT-116	SW480
														miR identifiers		6h
														miR	Probeset ID	HCT116	SW480
														hsa-miR-451a	MIMAT0001631_st	5.06008	2.25781
														hsa-miR-1322	MIMAT0005953_st	2.0281	2.03193
														hsa-miR-4521	MIMAT0019058_st	-5.17853	-13.0442
														hsa-miR-205-5p	MIMAT0000266_st	-6.45664	-3.08434

## Sheet: 48hrsvs6hr_concordant
Column #	Probeset ID			Fold-Change(48hr vs. 6hr)	Fold-Change(48hr vs. 6hr)
3881	MIMAT0000258_st	hsa-miR-181c-5p	MIMAT0000258_st	-2.28408	-2.29608	down in 48 hr
3907	MIMAT0000416_st	hsa-miR-1	MIMAT0000416_st	6.27729	2.98283	up in 48 hr
3918	MIMAT0000427_st	hsa-miR-133a-3p	MIMAT0000427_st	4.93491	10.8131	up in 48 hr
4016	MIMAT0000770_st	hsa-miR-133b	MIMAT0000770_st	5.51014	3.01911	up in 48 hr
4039	MIMAT0001631_st	hsa-miR-451a	MIMAT0001631_st	-4.46034	-2.23045	down in 48 hr
4133	MIMAT0002890_st	hsa-miR-299-5p	MIMAT0002890_st	2.0977	3.13495	up in 48 hr
4332	MIMAT0004559_st	hsa-miR-181c-3p	MIMAT0004559_st	-2.63072	-6.58882	down in 48 hr
5169	MIMAT0019058_st	hsa-miR-4521	MIMAT0019058_st	6.3351	5.92927	up in 48 hr
5978	MIMAT0027393_st	hsa-miR-6746-3p	MIMAT0027393_st	2.17314	2.45182	up in 48 hr

## Sheet: 48hrsvsControl_concordant
Column #	Probeset ID	miRNA		Fold-Change(48hr vs. control)	Fold-Change(48hr vs. control)
3889	MIMAT0000266_st	hsa-miR-205-5p	MIMAT0000266_st	-37.7489	-2.32591	down in 48 hr
4290	MIMAT0004489_st	hsa-miR-16-1-3p	MIMAT0004489_st	-2.48874	-2.54595	down in 48 hr
4332	MIMAT0004559_st	hsa-miR-181c-3p	MIMAT0004559_st	-2.49605	-5.45076	down in 48 hr
4999	MIMAT0018185_st	hsa-miR-3911	MIMAT0018185_st	2.40587	-2.34458	down in 48 hr
3907	MIMAT0000416_st	hsa-miR-1	MIMAT0000416_st	7.10092	2.24223	up in 48 hr
3918	MIMAT0000427_st	hsa-miR-133a-3p	MIMAT0000427_st	2.8397	3.00566	up in 48 hr
															miR identifiers		48h
															miR	Probeset ID	HCT116	SW480
															hsa-miR-133a-3p	MIMAT0000427_st	2.8397	3.00566
															hsa-miR-1	MIMAT0000416_st	7.10092	2.24223
															hsa-miR-205-5p	MIMAT0000266_st	-37.7489	-2.32591
															hsa-miR-3911	MIMAT0018185_st	2.40587	-2.34458
															hsa-miR-16-1-3p	MIMAT0004489_st	-2.48874	-2.54595
															hsa-miR-181c-3p	MIMAT0004559_st	-2.49605	-5.45076

## Sheet: ANOVAboth
Column #	Probeset ID	Probe Set ID	Transcript ID(Array Design)	Probe Set Name	p-value(condition)	stepup(p-value(condition))	p-value(6hr vs. control)	stepup(p-value(6hr vs. control))	Ratio(6hr vs. control)	Fold-Change(6hr vs. control)	Fold-Change(6hr vs. control) (Description)	p-value(48hr vs. control)	stepup(p-value(48hr vs. control))	Ratio(48hr vs. control)	Fold-Change(48hr vs. control)	Fold-Change(48hr vs. control) (Description)	p-value(48hr vs. 6hr)	stepup(p-value(48hr vs. 6hr))	Ratio(48hr vs. 6hr)	Fold-Change(48hr vs. 6hr)	Fold-Change(48hr vs. 6hr) (Description)	F(condition)	SS(condition)	SS(Error)	F(Error)
11	14q0_st	20532563	14q0	14q0_st	0.917755	0.999459	0.695692	0.999934	1.04641	1.04641	6hr up vs control	0.933113	0.996108	1.00794	1.00794	48hr up vs control	0.746251	0.996448	0.963232	-1.03817	48hr down vs 6hr	0.0868858	0.0059715	0.240548	1
12	14qI-1_st	20532564	14qI-1	14qI-1_st	0.816014	0.999459	0.7893	0.999934	1.03633	1.03633	6hr up vs control	0.686944	0.996108	0.956868	-1.04508	48hr down vs control	0.554437	0.996448	0.923327	-1.08304	48hr down vs 6hr	0.209346	0.0191896	0.320826	1
13	14qI-1_x_st	20532565	14qI-1	14qI-1_x_st	0.667051	0.999459	0.422965	0.999934	1.09625	1.09625	6hr up vs control	0.990221	0.99943	1.00112	1.00112	48hr up vs control	0.428376	0.996448	0.91322	-1.09503	48hr down vs 6hr	0.429237	0.0277881	0.226584	1
14	14qI-2_st	20532566	14qI-2	14qI-2_st	0.969854	0.999459	0.865784	0.999934	1.01318	1.01318	6hr up vs control	0.931966	0.996108	0.994618	-1.00541	48hr down vs control	0.811563	0.996448	0.981678	-1.01866	48hr down vs 6hr	0.0307435	0.000951879	0.108367	1
15	14qI-3_x_st	20532567	14qI-3	14qI-3_x_st	0.995077	0.999459	0.979614	0.999934	1.00299	1.00299	6hr up vs control	0.941057	0.996108	0.992964	-1.00709	48hr down vs control	0.931534	0.996448	0.990002	-1.0101	48hr down vs 6hr	0.00493878	0.000349019	0.247341	1
16	14qI-4_st	20532568	14qI-4	14qI-4_st	0.42497	0.999459	0.682013	0.999934	0.966737	-1.03441	6hr down vs control	0.334945	0.996108	1.06922	1.06922	48hr up vs control	0.243786	0.996448	1.10601	1.10601	48hr up vs 6hr	0.969423	0.0337276	0.12177	1
17	14qI-4_x_st	20532569	14qI-4	14qI-4_x_st	0.438416	0.999459	0.337356	0.999934	0.946846	-1.05614	6hr down vs control	0.704169	0.996108	1.01728	1.01728	48hr up vs control	0.218172	0.996448	1.07439	1.07439	48hr up vs 6hr	0.929821	0.0145169	0.054644	1
18	14qI-5_st	20532570	14qI-5	14qI-5_st	0.578026	0.999459	0.336418	0.999934	1.06997	1.06997	6hr up vs control	0.921096	0.996108	1.00551	1.00551	48hr up vs control	0.374638	0.996448	0.939757	-1.06411	48hr down vs 6hr	0.593389	0.0141444	0.0834282	1
19	14qI-6_st	20532571	14qI-6	14qI-6_st	0.989192	0.999459	0.997976	0.999935	0.999729	-1.00027	6hr down vs control	0.897488	0.996108	1.01133	1.01133	48hr up vs control	0.914195	0.996448	1.0116	1.0116	48hr up vs 6hr	0.0108836	0.000644384	0.207224	1
20	14qI-7_st	20532572	14qI-7	14qI-7_st	0.336918	0.999459	0.154481	0.999934	1.3887	1.3887	6hr up vs control	0.50037	0.996108	1.12676	1.12676	48hr up vs control	0.343432	0.996448	0.811375	-1.23248	48hr down vs 6hr	1.27596	0.299725	0.822154	1
21	14qI-8_st	20532573	14qI-8	14qI-8_st	0.887102	0.999459	0.677519	0.999934	1.05678	1.05678	6hr up vs control	0.706495	0.996108	1.04163	1.04163	48hr up vs control	0.912874	0.996448	0.985662	-1.01455	48hr down vs 6hr	0.121868	0.0109642	0.314886	1
22	14qI-8_x_st	20532574	14qI-8	14qI-8_x_st	0.722967	0.999459	0.895455	0.999934	1.02039	1.02039	6hr up vs control	0.451122	0.996108	1.10135	1.10135	48hr up vs control	0.62224	0.996448	1.07934	1.07934	48hr up vs 6hr	0.3399	0.0414175	0.426482	1
23	14qI-9_x_st	20532575	14qI-9	14qI-9_x_st	0.537879	0.999459	0.475551	0.999934	1.1279	1.1279	6hr up vs control	0.63043	0.996108	0.936534	-1.06777	48hr down vs control	0.28238	0.996448	0.830333	-1.20434	48hr down vs 6hr	0.678451	0.0960003	0.495247	1
37	14qII-1_st	20532589	14qII-1	14qII-1_st	0.517371	0.999459	0.558197	0.999934	1.07544	1.07544	6hr up vs control	0.27053	0.996108	1.1225	1.1225	48hr up vs control	0.727991	0.996448	1.04377	1.04377	48hr up vs 6hr	0.725118	0.0563343	0.271914	1
38	14qII-1_x_st	20532590	14qII-1	14qII-1_x_st	0.362164	0.999459	0.455418	0.999934	1.07357	1.07357	6hr up vs control	0.171302	0.996108	1.11831	1.11831	48hr up vs control	0.663311	0.996448	1.04167	1.04167	48hr up vs 6hr	1.17838	0.0528077	0.156849	1
24	14qII-10_st	20532576	14qII-10	14qII-10_st	0.376363	0.999459	0.253286	0.999934	1.15164	1.15164	6hr up vs control	0.803523	0.996108	0.976352	-1.02422	48hr down vs control	0.188806	0.996448	0.847795	-1.17953	48hr down vs 6hr	1.12725	0.0804934	0.249923	1
25	14qII-11_st	20532577	14qII-11	14qII-11_st	0.131806	0.999459	0.371504	0.999934	1.06747	1.06747	6hr up vs control	0.0516192	0.996108	1.13977	1.13977	48hr up vs control	0.369844	0.996448	1.06773	1.06773	48hr up vs 6hr	2.74475	0.0712447	0.0908487	1
26	14qII-12_st	20532578	14qII-12	14qII-12_st	0.54581	0.999459	0.3181	0.999934	0.914495	-1.0935	6hr down vs control	0.443739	0.996108	0.946383	-1.05665	48hr down vs control	0.692554	0.996448	1.03487	1.03487	48hr up vs 6hr	0.661012	0.0253725	0.134345	1
27	14qII-12_x_st	20532579	14qII-12	14qII-12_x_st	0.629641	0.999459	0.451738	0.999934	0.921657	-1.085	6hr down vs control	0.833628	0.996108	1.01839	1.01839	48hr up vs control	0.362123	0.996448	1.10496	1.10496	48hr up vs 6hr	0.49457	0.0287761	0.203644	1
28	14qII-13_st	20532580	14qII-13	14qII-13_st	0.269527	0.999459	0.26525	0.999934	0.892875	-1.11998	6hr down vs control	0.505895	0.996108	1.05503	1.05503	48hr up vs control	0.117735	0.996448	1.18161	1.18161	48hr up vs 6hr	1.59042	0.0773011	0.170115	1
29	14qII-14_st	20532581	14qII-14	14qII-14_st	0.757562	0.999459	0.923919	0.999934	0.969176	-1.0318	6hr down vs control	0.489968	0.996108	0.828512	-1.20698	48hr down vs control	0.635216	0.996448	0.854863	-1.16978	48hr down vs 6hr	0.288959	0.160435	1.94326	1
30	14qII-14_x_st	20532582	14qII-14	14qII-14_x_st	0.329086	0.999459	0.441583	0.999934	0.901067	-1.1098	6hr down vs control	0.151851	0.996108	0.845604	-1.18259	48hr down vs control	0.634161	0.996448	0.938447	-1.06559	48hr down vs 6hr	1.30817	0.118452	0.316917	1
31	14qII-15_x_st	20532583	14qII-15	14qII-15_x_st	0.427694	0.999459	0.927786	0.999934	0.988801	-1.01133	6hr down vs control	0.260374	0.996108	1.12733	1.12733	48hr up vs control	0.310275	0.996448	1.1401	1.1401	48hr up vs 6hr	0.96127	0.0766766	0.279181	1
32	14qII-16_st	20532584	14qII-16	14qII-16_st	0.130693	0.999459	0.346516	0.999934	1.14216	1.14216	6hr up vs control	0.171127	0.996108	0.848751	-1.1782	48hr down vs control	0.058837	0.996448	0.743113	-1.34569	48hr down vs 6hr	2.7599	0.265758	0.337024	1
33	14qII-17_st	20532585	14qII-17	14qII-17_st	0.28434	0.999459	0.603367	0.999934	1.1017	1.1017	6hr up vs control	0.239217	0.996108	0.829428	-1.20565	48hr down vs control	0.154904	0.996448	0.752863	-1.32826	48hr down vs 6hr	1.51319	0.266275	0.615892	1
34	14qII-18_st	20532586	14qII-18	14qII-18_st	0.889225	0.999459	0.647219	0.999934	0.962356	-1.03912	6hr down vs control	0.921277	0.996108	0.993308	-1.00674	48hr down vs control	0.70506	0.996448	1.03216	1.03216	48hr up vs 6hr	0.119396	0.00427033	0.125181	1
35	14qII-18_x_st	20532587	14qII-18	14qII-18_x_st	0.511636	0.999459	0.272993	0.999934	0.88463	-1.13042	6hr down vs control	0.49884	0.996108	0.941762	-1.06184	48hr down vs control	0.562823	0.996448	1.06458	1.06458	48hr up vs 6hr	0.738596	0.0435332	0.206292	1
36	14qII-19_st	20532588	14qII-19	14qII-19_st	0.529145	0.999459	0.279858	0.999934	1.23828	1.23828	6hr up vs control	0.747273	0.996108	1.05122	1.05122	48hr up vs control	0.399301	0.996448	0.848936	-1.17795	48hr down vs 6hr	0.698042	0.129025	0.646933	1
53	14qII-2_st	20532605	14qII-2	14qII-2_st	0.990143	0.999459	0.924388	0.999934	0.985276	-1.01494	6hr down vs control	0.960089	0.996108	1.0064	1.0064	48hr up vs control	0.892052	0.996448	1.02144	1.02144	48hr up vs 6hr	0.00992036	0.00125167	0.441602	1
39	14qII-20_st	20532591	14qII-20	14qII-20_st	0.0196092	0.999459	0.051176	0.999934	1.12096	1.12096	6hr up vs control	0.00766594	0.996108	1.15815	1.15815	48hr up vs control	0.52354	0.996448	1.03317	1.03317	48hr up vs 6hr	7.26309	0.0952721	0.0459106	1
40	14qII-20_x_st	20532592	14qII-20	14qII-20_x_st	0.00588066	0.999459	0.0256066	0.999934	1.12114	1.12114	6hr up vs control	0.00212209	0.996108	1.1694	1.1694	48hr up vs control	0.332509	0.996448	1.04304	1.04304	48hr up vs 6hr	11.6836	0.10628	0.0318379	1
41	14qII-21_x_st	20532593	14qII-21	14qII-21_x_st	0.374187	0.999459	0.205217	0.999934	1.17473	1.17473	6hr up vs control	0.313442	0.996108	1.10766	1.10766	48hr up vs control	0.625827	0.996448	0.942904	-1.06055	48hr down vs 6hr	1.13493	0.0837542	0.25829	1
42	14qII-22_x_st	20532594	14qII-22	14qII-22_x_st	0.879648	0.999459	0.635599	0.999934	0.920892	-1.0859	6hr down vs control	0.933231	0.996108	0.98827	-1.01187	48hr down vs control	0.68406	0.996448	1.07317	1.07317	48hr up vs 6hr	0.130611	0.0200753	0.537959	1
43	14qII-23_x_st	20532595	14qII-23	14qII-23_x_st	0.415678	0.999459	0.389513	0.999934	0.91656	-1.09104	6hr down vs control	0.563502	0.996108	1.04814	1.04814	48hr up vs control	0.200756	0.996448	1.14356	1.14356	48hr up vs 6hr	0.997741	0.0499642	0.175271	1
44	14qII-24_st	20532596	14qII-24	14qII-24_st	0.961728	0.999459	0.79697	0.999934	1.04034	1.04034	6hr up vs control	0.857884	0.996108	1.0227	1.0227	48hr up vs control	0.911238	0.996448	0.983046	-1.01725	48hr down vs 6hr	0.0392418	0.004768	0.42526	1
45	14qII-25_x_st	20532597	14qII-25	14qII-25_x_st	0.192006	0.999459	0.120532	0.999934	1.17336	1.17336	6hr up vs control	0.822225	0.996108	0.982917	-1.01738	48hr down vs control	0.0911356	0.996448	0.837693	-1.19375	48hr down vs 6hr	2.10835	0.0957742	0.158991	1
46	14qII-26_st	20532598	14qII-26	14qII-26_st	0.486952	0.999459	0.257307	0.999934	1.355	1.355	6hr up vs control	0.473839	0.996108	1.16444	1.16444	48hr up vs control	0.55787	0.996448	0.859363	-1.16365	48hr down vs 6hr	0.798905	0.269116	1.179	1
47	14qII-26_x_st	20532599	14qII-26	14qII-26_x_st	0.913688	0.999459	0.713861	0.999934	1.12406	1.12406	6hr up vs control	0.749917	0.996108	1.08644	1.08644	48hr up vs control	0.914597	0.996448	0.966528	-1.03463	48hr down vs 6hr	0.09144	0.0475906	1.8216	1
48	14qII-27_st	20532600	14qII-27	14qII-27_st	0.798392	0.999459	0.933363	0.999934	1.01955	1.01955	6hr up vs control	0.57873	0.996108	0.899281	-1.112	48hr down vs control	0.591659	0.996448	0.882041	-1.13373	48hr down vs 6hr	0.232556	0.0643877	0.969044	1
49	14qII-27_x_st	20532601	14qII-27	14qII-27_x_st	0.958363	0.999459	0.955662	0.999934	1.01444	1.01444	6hr up vs control	0.818481	0.996108	0.952736	-1.04961	48hr down vs control	0.808144	0.996448	0.939172	-1.06477	48hr down vs 6hr	0.0427876	0.0147071	1.20303	1
50	14qII-28_x_st	20532602	14qII-28	14qII-28_x_st	0.386263	0.999459	0.636759	0.999934	0.964917	-1.03636	6hr down vs control	0.319766	0.996108	1.06532	1.06532	48hr up vs control	0.21365	0.996448	1.10405	1.10405	48hr up vs 6hr	1.09305	0.0317712	0.101733	1
51	14qII-29_st	20532603	14qII-29	14qII-29_st	0.806226	0.999459	0.931041	0.999934	0.988411	-1.01172	6hr down vs control	0.588851	0.996108	1.06193	1.06193	48hr up vs control	0.59805	0.996448	1.07438	1.07438	48hr up vs 6hr	0.222157	0.0208233	0.328063	1
52	14qII-29_x_st	20532604	14qII-29	14qII-29_x_st	0.806226	0.999459	0.931041	0.999934	0.988411	-1.01172	6hr down vs control	0.588851	0.996108	1.06193	1.06193	48hr up vs control	0.59805	0.996448	1.07438	1.07438	48hr up vs 6hr	0.222157	0.0208233	0.328063	1
56	14qII-3_st	20532608	14qII-3	14qII-3_st	0.843448	0.999459	0.588652	0.999934	0.926751	-1.07904	6hr down vs control	0.712626	0.996108	0.95882	-1.04295	48hr down vs control	0.807239	0.996448	1.0346	1.0346	48hr up vs 6hr	0.174466	0.0174513	0.350094	1
57	14qII-3_x_st	20532609	14qII-3	14qII-3_x_st	0.846547	0.999459	0.613686	0.999934	0.910725	-1.09803	6hr down vs control	0.670871	0.996108	0.937918	-1.06619	48hr down vs control	0.872712	0.996448	1.02986	1.02986	48hr up vs 6hr	0.170617	0.0296826	0.608903	1
54	14qII-30_st	20532606	14qII-30	14qII-30_st	0.257126	0.999459	0.191154	0.999934	1.12406	1.12406	6hr up vs control	0.687333	0.996108	0.972688	-1.02808	48hr down vs control	0.116644	0.996448	0.865333	-1.15562	48hr down vs 6hr	1.65938	0.060163	0.126897	1
55	14qII-31_st	20532607	14qII-31	14qII-31_st	0.000166609	0.549726	7.07242e-05	0.313549	1.4248	1.4248	6hr up vs control	0.423383	0.996108	1.02996	1.02996	48hr up vs control	0.00012327	0.40673	0.722886	-1.38334	48hr down vs 6hr	38.5323	0.386938	0.0351467	1
58	14qII-4_st	20532610	14qII-4	14qII-4_st	0.238637	0.999459	0.26443	0.999934	0.896185	-1.11584	6hr down vs control	0.440321	0.996108	1.0622	1.0622	48hr up vs control	0.102018	0.996448	1.18525	1.18525	48hr up vs 6hr	1.77056	0.0802256	0.158588	1
59	14qII-5_x_st	20532611	14qII-5	14qII-5_x_st	0.45449	0.999459	0.277466	0.999934	1.12688	1.12688	6hr up vs control	0.330663	0.996108	1.09043	1.09043	48hr up vs control	0.755331	0.996448	0.967656	-1.03342	48hr down vs 6hr	0.884481	0.0505204	0.199915	1
60	14qII-6_st	20532612	14qII-6	14qII-6_st	0.531161	0.999459	0.28006	0.999934	1.12219	1.12219	6hr up vs control	0.729358	0.996108	1.02938	1.02938	48hr up vs control	0.409802	0.996448	0.917295	-1.09016	48hr down vs 6hr	0.693482	0.0373321	0.188415	1
61	14qII-7_st	20532613	14qII-7	14qII-7_st	0.27172	0.999459	0.550475	0.999934	1.08409	1.08409	6hr up vs control	0.11939	0.996108	1.20498	1.20498	48hr up vs control	0.43866	0.996448	1.11151	1.11151	48hr up vs 6hr	1.57864	0.145251	0.322035	1
62	14qII-8_st	20532614	14qII-8	14qII-8_st	0.957809	0.999459	0.780323	0.999934	1.04087	1.04087	6hr up vs control	0.945662	0.996108	1.008	1.008	48hr up vs control	0.823039	0.996448	0.968419	-1.03261	48hr down vs 6hr	0.0433735	0.00459859	0.371081	1
63	14qII-8_x_st	20532615	14qII-8	14qII-8_x_st	0.83994	0.999459	0.975362	0.999934	0.995337	-1.00468	6hr down vs control	0.594074	0.996108	0.935606	-1.06883	48hr down vs control	0.68443	0.996448	0.939989	-1.06384	48hr down vs 6hr	0.178845	0.0211675	0.41425	1
64	14qII-9_x_st	20532616	14qII-9	14qII-9_x_st	0.601508	0.999459	0.411267	0.999934	1.23499	1.23499	6hr up vs control	0.40716	0.996108	1.18997	1.18997	48hr up vs control	0.882177	0.996448	0.963547	-1.03783	48hr down vs 6hr	0.547081	0.177219	1.13377	1
78	ACA1_s_st	20532630	ACA1	ACA1_s_st	0.1825	0.999459	0.64495	0.999934	0.941269	-1.0624	6hr down vs control	0.140282	0.996108	1.18617	1.18617	48hr up vs control	0.108487	0.996448	1.26018	1.26018	48hr up vs 6hr	2.1903	0.192215	0.30715	1
65	ACA10_s_st	20532617	ACA10	ACA10_s_st	0.382229	0.999459	0.181723	0.999934	0.707646	-1.41314	6hr down vs control	0.637705	0.996108	0.910544	-1.09824	48hr down vs control	0.315578	0.996448	1.28672	1.28672	48hr up vs 6hr	1.10685	0.33419	1.05675	1
66	ACA11_st	20532618	ACA11	ACA11_st	0.49561	0.999459	0.39898	0.999934	0.793252	-1.26063	6hr down vs control	0.285532	0.996108	0.783907	-1.27566	48hr down vs control	0.964631	0.996448	0.988219	-1.01192	48hr down vs 6hr	0.777312	0.286956	1.29208	1
67	ACA12_st	20532619	ACA12	ACA12_st	0.334	0.999459	0.616959	0.999934	0.8909	-1.12246	6hr down vs control	0.27976	0.996108	1.23512	1.23512	48hr up vs control	0.182496	0.996448	1.38638	1.38638	48hr up vs 6hr	1.28785	0.348436	0.946947	1
68	ACA12_x_st	20532620	ACA12	ACA12_x_st	0.607555	0.999459	0.652423	0.999934	0.90188	-1.1088	6hr down vs control	0.536711	0.996108	1.12351	1.12351	48hr up vs control	0.350311	0.996448	1.24574	1.24574	48hr up vs 6hr	0.535532	0.143313	0.936633	1
69	ACA13_st	20532621	ACA13	ACA13_st	0.192594	0.999459	0.967692	0.999934	1.00473	1.00473	6hr up vs control	0.106012	0.996108	0.843507	-1.18553	48hr down vs control	0.163558	0.996448	0.839538	-1.19113	48hr down vs 6hr	2.10345	0.147429	0.245312	1
70	ACA14a_s_st	20532622	ACA14a	ACA14a_s_st	0.448094	0.999459	0.315778	0.999934	1.10202	1.10202	6hr up vs control	0.280358	0.996108	1.08968	1.08968	48hr up vs control	0.903853	0.996448	0.988802	-1.01133	48hr down vs 6hr	0.902272	0.0404904	0.157066	1
71	ACA14b_st	20532623	ACA14b	ACA14b_st	0.230996	0.999459	0.151487	0.999934	1.16296	1.16296	6hr up vs control	0.789431	0.996108	0.978976	-1.02148	48hr down vs control	0.108933	0.996448	0.841793	-1.18794	48hr down vs 6hr	1.8198	0.0888423	0.17087	1
72	ACA15_s_st	20532624	ACA15	ACA15_s_st	0.79588	0.999459	0.765109	0.999934	0.855921	-1.16833	6hr down vs control	0.514733	0.996108	0.755372	-1.32385	48hr down vs control	0.810113	0.996448	0.882526	-1.13311	48hr down vs 6hr	0.235918	0.328409	4.87217	1
73	ACA16_st	20532625	ACA16	ACA16_st	0.286729	0.999459	0.152416	0.999934	0.856666	-1.16732	6hr down vs control	0.953456	0.996108	0.995252	-1.00477	48hr down vs control	0.163633	0.996448	1.16177	1.16177	48hr up vs 6hr	1.50122	0.0773665	0.180375	1
74	ACA16_x_st	20532626	ACA16	ACA16_x_st	0.622416	0.999459	0.741194	0.999934	0.95339	-1.04889	6hr down vs control	0.492266	0.996108	1.08563	1.08563	48hr up vs control	0.380816	0.996448	1.1387	1.1387	48hr up vs 6hr	0.507763	0.0543655	0.37474	1
75	ACA17_st	20532627	ACA17	ACA17_st	0.972415	0.999459	0.878176	0.999934	0.954925	-1.0472	6hr down vs control	0.828137	0.996108	0.948016	-1.05483	48hr down vs control	0.980731	0.997617	0.992765	-1.00729	48hr down vs 6hr	0.0280849	0.0131206	1.63512	1
76	ACA18_x_st	20532628	ACA18	ACA18_x_st	0.299857	0.999459	0.349798	0.999934	0.756541	-1.3218	6hr down vs control	0.141307	0.996108	0.685928	-1.45788	48hr down vs control	0.735311	0.996448	0.906663	-1.10295	48hr down vs 6hr	1.43766	0.618871	1.50665	1
77	ACA19_st	20532629	ACA19	ACA19_st	0.869218	0.999459	0.893988	0.999934	1.02577	1.02577	6hr up vs control	0.690417	0.996108	0.939493	-1.0644	48hr down vs control	0.647758	0.996448	0.915895	-1.09183	48hr down vs 6hr	0.143005	0.0269024	0.658426	1
79	ACA20_st	20532631	ACA20	ACA20_st	0.499164	0.999459	0.268648	0.999934	0.56207	-1.77914	6hr down vs control	0.466514	0.996108	0.739735	-1.35184	48hr down vs control	0.584715	0.996448	1.31609	1.31609	48hr up vs 6hr	0.768588	0.980953	4.46707	1
80	ACA20_x_st	20532632	ACA20	ACA20_x_st	0.736052	0.999459	0.520284	0.999934	0.742323	-1.34712	6hr down vs control	0.52656	0.996108	0.786997	-1.27065	48hr down vs control	0.898141	0.996448	1.06018	1.06018	48hr up vs 6hr	0.320272	0.344593	3.76579	1
81	ACA21_st	20532633	ACA21	ACA21_st	0.182643	0.999459	0.199696	0.999934	0.83335	-1.19998	6hr down vs control	0.0876221	0.996108	0.811729	-1.23194	48hr down vs control	0.844019	0.996448	0.974055	-1.02664	48hr down vs 6hr	2.18904	0.201383	0.321986	1
82	ACA22_s_st	20532634	ACA22	ACA22_s_st	0.466216	0.999459	0.799788	0.999934	1.03453	1.03453	6hr up vs control	0.324321	0.996108	0.894475	-1.11797	48hr down vs control	0.296105	0.996448	0.864622	-1.15657	48hr down vs 6hr	0.852687	0.0785664	0.322489	1
83	ACA23_st	20532635	ACA23	ACA23_st	0.0549238	0.999459	0.191519	0.999934	0.79804	-1.25307	6hr down vs control	0.0200397	0.996108	0.682624	-1.46494	48hr down vs control	0.35015	0.996448	0.855375	-1.16908	48hr down vs 6hr	4.5193	0.610852	0.473078	1
84	ACA24_s_st	20532636	ACA24	ACA24_s_st	0.989233	0.999459	0.889729	0.999934	1.14558	1.14558	6hr up vs control	0.977177	0.997759	1.02315	1.02315	48hr up vs control	0.908184	0.996448	0.893125	-1.11966	48hr down vs 6hr	0.010842	0.0537738	17.3591	1
85	ACA24_x_st	20532637	ACA24	ACA24_x_st	0.194721	0.999459	0.805198	0.999934	1.05686	1.05686	6hr up vs control	0.124454	0.996108	0.735156	-1.36026	48hr down vs control	0.136622	0.996448	0.695601	-1.43761	48hr down vs 6hr	2.0859	0.53972	0.905616	1
86	ACA25_st	20532638	ACA25	ACA25_st	0.609354	0.999459	0.879439	0.999934	1.02549	1.02549	6hr up vs control	0.414925	0.996108	0.892966	-1.11986	48hr down vs control	0.415793	0.996448	0.870769	-1.14841	48hr down vs 6hr	0.532124	0.0756182	0.497372	1
87	ACA26_st	20532639	ACA26	ACA26_st	0.010239	0.999459	0.0222668	0.999934	0.724578	-1.38011	6hr down vs control	0.00438303	0.996108	0.689285	-1.45078	48hr down vs control	0.664302	0.996448	0.951293	-1.0512	48hr down vs 6hr	9.45885	0.638066	0.2361	1
88	ACA27_x_st	20532640	ACA27	ACA27_x_st	0.898718	0.999459	0.765077	0.999934	1.03784	1.03784	6hr up vs control	0.670785	0.996108	1.04424	1.04424	48hr up vs control	0.960426	0.996448	1.00617	1.00617	48hr up vs 6hr	0.108432	0.00860127	0.277635	1
89	ACA28_st	20532641	ACA28	ACA28_st	0.883967	0.999459	0.881285	0.999934	0.96105	-1.04053	6hr down vs control	0.633585	0.996108	0.900909	-1.10999	48hr down vs control	0.808333	0.996448	0.937422	-1.06676	48hr down vs 6hr	0.125534	0.0458444	1.27818	1
90	ACA29_st	20532642	ACA29	ACA29_st	0.768426	0.999459	0.833979	0.999934	1.03218	1.03218	6hr up vs control	0.486687	0.996108	1.09119	1.09119	48hr up vs control	0.713855	0.996448	1.05717	1.05717	48hr up vs 6hr	0.273576	0.0321799	0.411694	1
91	ACA2a_st	20532643	ACA2a	ACA2a_st	0.547084	0.999459	0.296507	0.999934	0.675264	-1.4809	6hr down vs control	0.53499	0.996108	0.830754	-1.20373	48hr down vs control	0.570375	0.996448	1.23027	1.23027	48hr up vs 6hr	0.658243	0.442719	2.35402	1
92	ACA2b_s_st	20532644	ACA2b	ACA2b_s_st	0.000518258	0.854996	0.000300887	0.496388	0.736845	-1.35714	6hr down vs control	0.000819825	0.996108	0.809773	-1.23491	48hr down vs control	0.0802994	0.996448	1.09897	1.09897	48hr up vs 6hr	26.8927	0.318375	0.0414355	1
93	ACA2b_st	20532645	ACA2b	ACA2b_st	0.440951	0.999459	0.656182	0.999934	1.0893	1.0893	6hr up vs control	0.217553	0.996108	1.22579	1.22579	48hr up vs control	0.541657	0.996448	1.1253	1.1253	48hr up vs 6hr	0.92253	0.17341	0.657902	1
94	ACA2b_x_st	20532646	ACA2b	ACA2b_x_st	0.690694	0.999459	0.666321	0.999934	0.936456	-1.06786	6hr down vs control	0.409152	0.996108	0.90071	-1.11024	48hr down vs control	0.797345	0.996448	0.961829	-1.03969	48hr down vs 6hr	0.390331	0.0461159	0.41351	1
116	ACA3_st	20532668	ACA3	ACA3_st	0.746934	0.999459	0.643382	0.999934	1.11546	1.11546	6hr up vs control	0.728544	0.996108	0.93553	-1.06891	48hr down vs control	0.461686	0.996448	0.838692	-1.19233	48hr down vs 6hr	0.304286	0.086197	0.991467	1
97	ACA30_st	20532649	ACA30	ACA30_st	0.350692	0.999459	0.217237	0.999934	0.838077	-1.19321	6hr down vs control	0.880206	0.996108	1.01677	1.01677	48hr up vs control	0.181499	0.996448	1.21321	1.21321	48hr up vs 6hr	1.2216	0.115076	0.329703	1
98	ACA31_st	20532650	ACA31	ACA31_st	0.540802	0.999459	0.695806	0.999934	1.09542	1.09542	6hr up vs control	0.436906	0.996108	0.860244	-1.16246	48hr down vs control	0.315684	0.996448	0.785309	-1.27338	48hr down vs 6hr	0.671986	0.186555	0.971661	1
99	ACA32_st	20532651	ACA32	ACA32_st	0.539958	0.999459	0.750285	0.999934	0.928886	-1.07656	6hr down vs control	0.287564	0.996108	0.811079	-1.23293	48hr down vs control	0.561983	0.996448	0.873174	-1.14525	48hr down vs 6hr	0.673847	0.185696	0.964515	1
95	ACA3-2_st	20532647	ACA3-2	ACA3-2_st	0.948279	0.999459	0.827508	0.999934	0.94789	-1.05497	6hr down vs control	0.90526	0.996108	1.02412	1.02412	48hr up vs control	0.753261	0.996448	1.08042	1.08042	48hr up vs 6hr	0.053511	0.0166247	1.08737	1
100	ACA32_x_st	20532652	ACA32	ACA32_x_st	0.337057	0.999459	0.697023	0.999934	0.916287	-1.09136	6hr down vs control	0.159079	0.996108	0.757899	-1.31944	48hr down vs control	0.407626	0.996448	0.827141	-1.20898	48hr down vs 6hr	1.2754	0.328599	0.901752	1
96	ACA3-2_x_st	20532648	ACA3-2	ACA3-2_x_st	0.571504	0.999459	0.811555	0.999934	0.933185	-1.0716	6hr down vs control	0.315567	0.996108	0.781536	-1.27953	48hr down vs control	0.545642	0.996448	0.837493	-1.19404	48hr down vs 6hr	0.606682	0.26267	1.51536	1
101	ACA33_st	20532653	ACA33	ACA33_st	0.12365	0.999459	0.0485807	0.999934	1.18713	1.18713	6hr up vs control	0.448743	0.996108	1.04826	1.04826	48hr up vs control	0.127415	0.996448	0.883021	-1.13248	48hr down vs 6hr	2.85977	0.0821645	0.100559	1
102	ACA33_x_st	20532654	ACA33	ACA33_x_st	0.312855	0.999459	0.287824	0.999934	1.1396	1.1396	6hr up vs control	0.55284	0.996108	0.94382	-1.05952	48hr down vs control	0.141046	0.996448	0.828204	-1.20743	48hr down vs 6hr	1.37816	0.0987293	0.250736	1
103	ACA34_s_st	20532655	ACA34	ACA34_s_st	0.793195	0.999459	0.546475	0.999934	0.926938	-1.07882	6hr down vs control	0.996629	0.999896	0.999572	-1.00043	48hr down vs control	0.54868	0.996448	1.07836	1.07836	48hr up vs 6hr	0.239526	0.0190614	0.278529	1
104	ACA34_st	20532656	ACA34	ACA34_st	0.713705	0.999459	0.429641	0.999934	0.723299	-1.38255	6hr down vs control	0.79244	0.996108	0.917342	-1.09011	48hr down vs control	0.558067	0.996448	1.26827	1.26827	48hr up vs 6hr	0.354072	0.293557	2.90181	1
105	ACA34_x_st	20532657	ACA34	ACA34_x_st	0.749176	0.999459	0.464208	0.999934	0.778297	-1.28486	6hr down vs control	0.726221	0.996108	0.908124	-1.10117	48hr down vs control	0.64826	0.996448	1.16681	1.16681	48hr up vs 6hr	0.301029	0.175169	2.03665	1
106	ACA35_st	20532658	ACA35	ACA35_st	0.476323	0.999459	0.239552	0.999934	0.841375	-1.18853	6hr down vs control	0.618052	0.996108	0.944381	-1.05889	48hr down vs control	0.418523	0.996448	1.12243	1.12243	48hr up vs 6hr	0.826096	0.0827881	0.350756	1
110	ACA36_x_st	20532662	ACA36	ACA36_x_st	0.841922	0.999459	0.601382	0.999934	0.86753	-1.1527	6hr down vs control	0.676979	0.996108	0.911945	-1.09656	48hr down vs control	0.853051	0.996448	1.0512	1.0512	48hr up vs 6hr	0.176368	0.0660703	1.31116	1
107	ACA36B_s_st	20532659	ACA36B	ACA36B_s_st	0.786221	0.999459	0.542734	0.999934	0.884704	-1.13032	6hr down vs control	0.991691	0.99943	1.00169	1.00169	48hr up vs control	0.537345	0.996448	1.13223	1.13223	48hr up vs 6hr	0.248974	0.0506778	0.712412	1
108	ACA36B_st	20532660	ACA36B	ACA36B_st	0.0292431	0.999459	0.0104727	0.999934	1.27628	1.27628	6hr up vs control	0.345544	0.996108	1.05985	1.05985	48hr up vs control	0.0334456	0.996448	0.830425	-1.2042	48hr down vs 6hr	6.10168	0.167836	0.0962729	1
109	ACA36B_x_st	20532661	ACA36B	ACA36B_x_st	0.126468	0.999459	0.662584	0.999934	0.951922	-1.05051	6hr down vs control	0.0933468	0.996108	1.18707	1.18707	48hr up vs control	0.0806462	0.996448	1.24702	1.24702	48hr up vs 6hr	2.81896	0.183126	0.227368	1
111	ACA37_st	20532663	ACA37	ACA37_st	0.833657	0.999459	0.886138	0.999934	0.976415	-1.02415	6hr down vs control	0.645493	0.996108	1.0651	1.0651	48hr up vs control	0.605378	0.996448	1.09082	1.09082	48hr up vs 6hr	0.186745	0.026777	0.50186	1
112	ACA37_x_st	20532664	ACA37	ACA37_x_st	0.406178	0.999459	0.209466	0.999934	1.18795	1.18795	6hr up vs control	0.834899	0.996108	1.02226	1.02226	48hr up vs control	0.267227	0.996448	0.860522	-1.16208	48hr down vs 6hr	1.02755	0.0885771	0.301708	1
113	ACA38_s_st	20532665	ACA38	ACA38_s_st	0.257972	0.999459	0.114778	0.999934	1.6615	1.6615	6hr up vs control	0.363876	0.996108	1.25052	1.25052	48hr up vs control	0.347118	0.996448	0.752644	-1.32865	48hr down vs 6hr	1.65454	0.730125	1.5445	1
114	ACA39_st	20532666	ACA39	ACA39_st	0.856591	0.999459	0.835277	0.999934	1.06397	1.06397	6hr up vs control	0.591381	0.996108	1.14102	1.14102	48hr up vs control	0.814687	0.996448	1.07242	1.07242	48hr up vs 6hr	0.158269	0.0725032	1.60336	1
115	ACA39_x_st	20532667	ACA39	ACA39_x_st	0.984823	0.999459	0.913404	0.999934	1.03421	1.03421	6hr up vs control	0.871101	0.996108	1.04185	1.04185	48hr up vs control	0.980995	0.997617	1.00739	1.00739	48hr up vs 6hr	0.0153267	0.00757245	1.72925	1
134	ACA4_st	20532686	ACA4	ACA4_st	0.943514	0.999459	0.79082	0.999934	1.06868	1.06868	6hr up vs control	0.774319	0.996108	1.06041	1.06041	48hr up vs control	0.975182	0.996691	0.99226	-1.0078	48hr down vs 6hr	0.0586298	0.0189027	1.12843	1
117	ACA40_x_st	20532669	ACA40	ACA40_x_st	0.340342	0.999459	0.557327	0.999934	1.09237	1.09237	6hr up vs control	0.313706	0.996108	0.880656	-1.13552	48hr down vs control	0.176715	0.996448	0.806188	-1.24041	48hr down vs 6hr	1.26219	0.144067	0.399494	1
118	ACA41_st	20532670	ACA41	ACA41_st	0.218631	0.999459	0.0933409	0.999934	0.783812	-1.27582	6hr down vs control	0.559819	0.996108	0.939219	-1.06471	48hr down vs control	0.192607	0.996448	1.19827	1.19827	48hr up vs 6hr	1.90408	0.16637	0.305813	1
119	ACA41_x_st	20532671	ACA41	ACA41_x_st	0.293208	0.999459	0.137436	0.999934	0.794088	-1.25931	6hr down vs control	0.729327	0.996108	0.960374	-1.04126	48hr down vs control	0.209185	0.996448	1.20941	1.20941	48hr up vs 6hr	1.4694	0.154149	0.367173	1
120	ACA42_st	20532672	ACA42	ACA42_st	0.809206	0.999459	0.873369	0.999934	0.953792	-1.04845	6hr down vs control	0.621469	0.996108	1.12825	1.12825	48hr up vs control	0.575656	0.996448	1.18291	1.18291	48hr up vs 6hr	0.218236	0.0992005	1.59095	1
121	ACA43_st	20532673	ACA43	ACA43_st	0.872274	0.999459	0.94595	0.999934	0.961801	-1.03972	6hr down vs control	0.62818	0.996108	0.795197	-1.25755	48hr down vs control	0.741558	0.996448	0.826779	-1.20951	48hr down vs 6hr	0.139355	0.237664	5.96911	1
122	ACA43_x_st	20532674	ACA43	ACA43_x_st	0.889502	0.999459	0.92659	0.999934	1.04968	1.04968	6hr up vs control	0.702573	0.996108	0.847963	-1.1793	48hr down vs control	0.686817	0.996448	0.807831	-1.23788	48hr down vs 6hr	0.119074	0.170318	5.00625	1
123	ACA44_s_st	20532675	ACA44	ACA44_s_st	0.87553	0.999459	0.771857	0.999934	0.916164	-1.09151	6hr down vs control	0.625419	0.996108	0.885962	-1.12872	48hr down vs control	0.911378	0.996448	0.967035	-1.03409	48hr down vs 6hr	0.135483	0.0634593	1.63938	1
124	ACA44_st	20532676	ACA44	ACA44_st	0.9708	0.999459	0.979379	0.999934	0.99396	-1.00608	6hr down vs control	0.822949	0.996108	0.958006	-1.04384	48hr down vs control	0.875209	0.996448	0.963827	-1.03753	48hr down vs 6hr	0.0297606	0.0084507	0.993846	1
125	ACA44_x_st	20532677	ACA44	ACA44_x_st	0.892986	0.999459	0.911066	0.999934	1.03371	1.03371	6hr up vs control	0.716889	0.996108	0.915513	-1.09228	48hr down vs control	0.684196	0.996448	0.885661	-1.1291	48hr down vs 6hr	0.115035	0.0523264	1.59206	1
126	ACA45_st	20532678	ACA45	ACA45_st	0.914779	0.999459	0.889859	0.999934	1.01285	1.01285	6hr up vs control	0.768282	0.996108	0.978005	-1.02249	48hr down vs control	0.705518	0.996448	0.965595	-1.03563	48hr down vs 6hr	0.0902162	0.00395984	0.153625	1
127	ACA45_x_st	20532679	ACA45	ACA45_x_st	0.258879	0.999459	0.450901	0.999934	1.07394	1.07394	6hr up vs control	0.282818	0.996108	0.918627	-1.08858	48hr down vs control	0.12392	0.996448	0.855377	-1.16907	48hr down vs 6hr	1.64938	0.0730958	0.15511	1
128	ACA46_st	20532680	ACA46	ACA46_st	0.892514	0.999459	0.838421	0.999934	1.05673	1.05673	6hr up vs control	0.64553	0.996108	1.1077	1.1077	48hr up vs control	0.861734	0.996448	1.04824	1.04824	48hr up vs 6hr	0.11558	0.0436061	1.32048	1
129	ACA47_st	20532681	ACA47	ACA47_st	0.285941	0.999459	0.862836	0.999934	0.954645	-1.04751	6hr down vs control	0.176741	0.996108	1.37389	1.37389	48hr up vs control	0.202589	0.996448	1.43917	1.43917	48hr up vs 6hr	1.50516	0.560298	1.30288	1
130	ACA47_x_st	20532682	ACA47	ACA47_x_st	0.423933	0.999459	0.512066	0.999934	0.83134	-1.20288	6hr down vs control	0.437016	0.996108	1.19721	1.19721	48hr up vs control	0.214944	0.996448	1.4401	1.4401	48hr up vs 6hr	0.972543	0.38619	1.38982	1
131	ACA48_st	20532683	ACA48	ACA48_st	0.888857	0.999459	0.937384	0.999934	0.964517	-1.03679	6hr down vs control	0.649994	0.996108	0.842244	-1.1873	48hr down vs control	0.768858	0.996448	0.873229	-1.14518	48hr down vs 6hr	0.119825	0.130932	3.82442	1
132	ACA48_x_st	20532684	ACA48	ACA48_x_st	0.891253	0.999459	0.931743	0.999934	0.960157	-1.0415	6hr down vs control	0.652366	0.996108	0.838702	-1.19232	48hr down vs control	0.776326	0.996448	0.873505	-1.14481	48hr down vs 6hr	0.117041	0.136246	4.07429	1
133	ACA49_st	20532685	ACA49	ACA49_st	0.189716	0.999459	0.164094	0.999934	1.24627	1.24627	6hr up vs control	0.565065	0.996108	0.932553	-1.07232	48hr down vs control	0.079871	0.996448	0.748275	-1.33641	48hr down vs 6hr	2.12761	0.236964	0.389814	1
147	ACA5_st	20532699	ACA5	ACA5_st	0.675677	0.999459	0.490504	0.999934	1.19586	1.19586	6hr up vs control	0.45146	0.996108	1.17357	1.17357	48hr up vs control	0.941131	0.996448	0.981359	-1.019	48hr down vs 6hr	0.41484	0.139165	1.17413	1
148	ACA5_x_st	20532700	ACA5	ACA5_x_st	0.779062	0.999459	0.962081	0.999934	0.983996	-1.01626	6hr down vs control	0.545564	0.996108	1.18507	1.18507	48hr up vs control	0.587902	0.996448	1.20434	1.20434	48hr up vs 6hr	0.258785	0.154012	2.08297	1
135	ACA50_st	20532687	ACA50	ACA50_st	0.791542	0.999459	0.793005	0.999934	0.945992	-1.05709	6hr down vs control	0.650851	0.996108	1.08176	1.08176	48hr up vs control	0.531247	0.996448	1.14352	1.14352	48hr up vs 6hr	0.241756	0.0556499	0.805666	1
136	ACA51_x_st	20532688	ACA51	ACA51_x_st	0.714023	0.999459	0.899682	0.999934	1.03214	1.03214	6hr up vs control	0.503604	0.996108	0.869948	-1.14949	48hr down vs control	0.502817	0.996448	0.842856	-1.18644	48hr down vs 6hr	0.353582	0.114973	1.13808	1
137	ACA52_st	20532689	ACA52	ACA52_st	0.978064	0.999459	0.877482	0.999934	1.0219	1.0219	6hr up vs control	0.85403	0.996108	1.02134	1.02134	48hr up vs control	0.996897	0.998789	0.999454	-1.00055	48hr down vs 6hr	0.0222501	0.00226654	0.356532	1
138	ACA53_st	20532690	ACA53	ACA53_st	0.384544	0.999459	0.212809	0.999934	1.21474	1.21474	6hr up vs control	0.317931	0.996108	1.13269	1.13269	48hr up vs control	0.637266	0.996448	0.932455	-1.07244	48hr down vs 6hr	1.09891	0.122857	0.391298	1
139	ACA54_st	20532691	ACA54	ACA54_st	0.510449	0.999459	0.997542	0.999934	0.999013	-1.00099	6hr down vs control	0.302499	0.996108	0.755083	-1.32436	48hr down vs control	0.395299	0.996448	0.755829	-1.32305	48hr down vs 6hr	0.741409	0.393308	1.85671	1
140	ACA55_st	20532692	ACA55	ACA55_st	0.172119	0.999459	0.577333	0.999934	0.863474	-1.15811	6hr down vs control	0.0721125	0.996108	0.647857	-1.54355	48hr down vs control	0.290374	0.996448	0.750291	-1.33282	48hr down vs 6hr	2.28632	0.800821	1.22593	1
141	ACA56_s_st	20532693	ACA56	ACA56_s_st	0.215642	0.999459	0.457905	0.999934	1.12013	1.12013	6hr up vs control	0.228082	0.996108	0.855772	-1.16854	48hr down vs control	0.104592	0.996448	0.763996	-1.30891	48hr down vs 6hr	1.92538	0.222874	0.405146	1
142	ACA57_st	20532694	ACA57	ACA57_st	0.837597	0.999459	0.86014	0.999934	0.93488	-1.06966	6hr down vs control	0.567951	0.996108	0.835095	-1.19747	48hr down vs control	0.768208	0.996448	0.893265	-1.11949	48hr down vs 6hr	0.181781	0.136913	2.63612	1
143	ACA57_x_st	20532695	ACA57	ACA57_x_st	0.901839	0.999459	0.758617	0.999934	0.908536	-1.10067	6hr down vs control	0.680194	0.996108	0.900004	-1.11111	48hr down vs control	0.975801	0.996691	0.990609	-1.00948	48hr down vs 6hr	0.104859	0.0524333	1.75012	1
144	ACA58_st	20532696	ACA58	ACA58_st	0.921546	0.999459	0.745489	0.999934	0.945789	-1.05732	6hr down vs control	0.740521	0.996108	0.954625	-1.04753	48hr down vs control	0.956644	0.996448	1.00934	1.00934	48hr up vs 6hr	0.0826631	0.0124976	0.529154	1
146	ACA59_s_st	20532698	ACA59	ACA59_s_st	0.348376	0.999459	0.705873	0.999934	1.07024	1.07024	6hr up vs control	0.165807	0.996108	1.24365	1.24365	48hr up vs control	0.413214	0.996448	1.16203	1.16203	48hr up vs 6hr	1.23055	0.203553	0.57896	1
145	ACA59B_s_st	20532697	ACA59B	ACA59B_s_st	0.348376	0.999459	0.705873	0.999934	1.07024	1.07024	6hr up vs control	0.165807	0.996108	1.24365	1.24365	48hr up vs control	0.413214	0.996448	1.16203	1.16203	48hr up vs 6hr	1.23055	0.203553	0.57896	1
149	ACA5b_st	20532701	ACA5b	ACA5b_st	0.749037	0.999459	0.46549	0.999934	1.16586	1.16586	6hr up vs control	0.817351	0.996108	1.0397	1.0397	48hr up vs control	0.582658	0.996448	0.891788	-1.12134	48hr down vs 6hr	0.301231	0.0661003	0.768018	1
150	ACA5b_x_st	20532702	ACA5b	ACA5b_x_st	0.536842	0.999459	0.367466	0.999934	1.23571	1.23571	6hr up vs control	0.841342	0.996108	0.96342	-1.03797	48hr down vs control	0.294538	0.996448	0.77965	-1.28263	48hr down vs 6hr	0.680755	0.182373	0.937641	1
151	ACA5c_st	20532703	ACA5c	ACA5c_st	0.427369	0.999459	0.694318	0.999934	1.08269	1.08269	6hr up vs control	0.331761	0.996108	0.847786	-1.17954	48hr down vs control	0.247714	0.996448	0.783034	-1.27708	48hr down vs 6hr	0.96224	0.200919	0.730814	1
166	ACA6_st	20532718	ACA6	ACA6_st	0.786155	0.999459	0.73186	0.999934	0.913509	-1.09468	6hr down vs control	0.505593	0.996108	0.864767	-1.15638	48hr down vs control	0.835012	0.996448	0.946644	-1.05636	48hr down vs 6hr	0.249064	0.0889347	1.24976	1
152	ACA60_st	20532704	ACA60	ACA60_st	0.89149	0.999459	0.652566	0.999934	0.937939	-1.06617	6hr down vs control	0.777223	0.996108	0.967805	-1.03327	48hr down vs control	0.82467	0.996448	1.03184	1.03184	48hr up vs 6hr	0.116767	0.0120375	0.360817	1
153	ACA61_st	20532705	ACA61	ACA61_st	0.623116	0.999459	0.459939	0.999934	0.842846	-1.18646	6hr down vs control	0.399141	0.996108	0.851891	-1.17386	48hr down vs control	0.962431	0.996448	1.01073	1.01073	48hr up vs 6hr	0.506476	0.134432	0.928991	1
154	ACA62_st	20532706	ACA62	ACA62_st	0.644037	0.999459	0.76294	0.999934	0.934134	-1.07051	6hr down vs control	0.366985	0.996108	0.84277	-1.18656	48hr down vs control	0.650082	0.996448	0.902194	-1.10841	48hr down vs 6hr	0.468852	0.122818	0.916839	1
155	ACA63_st	20532707	ACA63	ACA63_st	0.56798	0.999459	0.51533	0.999934	0.887484	-1.12678	6hr down vs control	0.622157	0.996108	1.07607	1.07607	48hr up vs control	0.305327	0.996448	1.2125	1.2125	48hr up vs 6hr	0.613946	0.103447	0.589735	1
156	ACA63_x_st	20532708	ACA63	ACA63_x_st	0.785303	0.999459	0.629841	0.999934	0.921477	-1.08521	6hr down vs control	0.811529	0.996108	1.03336	1.03336	48hr up vs control	0.502986	0.996448	1.12142	1.12142	48hr up vs 6hr	0.250225	0.0365878	0.511768	1
157	ACA64_x_st	20532709	ACA64	ACA64_x_st	0.544683	0.999459	0.843652	0.999934	1.05905	1.05905	6hr up vs control	0.300307	0.996108	1.29169	1.29169	48hr up vs control	0.501547	0.996448	1.21968	1.21968	48hr up vs 6hr	0.663471	0.289313	1.52621	1
158	ACA65_st	20532710	ACA65	ACA65_st	0.157236	0.999459	0.0630458	0.999934	1.27394	1.27394	6hr up vs control	0.372027	0.996108	1.08916	1.08916	48hr up vs control	0.196162	0.996448	0.854954	-1.16965	48hr down vs 6hr	2.43779	0.162789	0.23372	1
159	ACA66_st	20532711	ACA66	ACA66_st	0.528633	0.999459	0.317133	0.999934	1.2842	1.2842	6hr up vs control	0.405402	0.996108	1.18276	1.18276	48hr up vs control	0.733523	0.996448	0.921011	-1.08576	48hr down vs 6hr	0.699202	0.209279	1.04759	1
162	ACA67_st	20532714	ACA67	ACA67_st	0.851538	0.999459	0.940069	0.999934	0.987928	-1.01222	6hr down vs control	0.641221	0.996108	1.06392	1.06392	48hr up vs control	0.648941	0.996448	1.07692	1.07692	48hr up vs 6hr	0.164458	0.0221747	0.471922	1
163	ACA67_x_st	20532715	ACA67	ACA67_x_st	0.420264	0.999459	0.3579	0.999934	1.30534	1.30534	6hr up vs control	0.62524	0.996108	0.893214	-1.11955	48hr down vs control	0.203951	0.996448	0.684277	-1.4614	48hr down vs 6hr	0.983666	0.400368	1.42456	1
160	ACA67B_st	20532712	ACA67B	ACA67B_st	0.561155	0.999459	0.850566	0.999934	1.05669	1.05669	6hr up vs control	0.384423	0.996108	0.807618	-1.23821	48hr down vs control	0.372344	0.996448	0.76429	-1.3084	48hr down vs 6hr	0.628181	0.277414	1.54565	1
161	ACA67B_x_st	20532713	ACA67B	ACA67B_x_st	0.250456	0.999459	0.329179	0.999934	1.23955	1.23955	6hr up vs control	0.371217	0.996108	0.852367	-1.1732	48hr down vs control	0.110151	0.996448	0.687642	-1.45425	48hr down vs 6hr	1.69827	0.395277	0.814635	1
164	ACA68_st	20532716	ACA68	ACA68_st	0.980777	0.999459	0.934122	0.999934	1.01405	1.01405	6hr up vs control	0.90231	0.996108	0.983216	-1.01707	48hr down vs control	0.855012	0.996448	0.969588	-1.03137	48hr down vs 6hr	0.0194637	0.00286667	0.515489	1
165	ACA68_x_st	20532717	ACA68	ACA68_x_st	0.433995	0.999459	0.242792	0.999934	1.2006	1.2006	6hr up vs control	0.357625	0.996108	1.12212	1.12212	48hr up vs control	0.651495	0.996448	0.934631	-1.06994	48hr down vs 6hr	0.942669	0.107472	0.399031	1
168	ACA7_s_st	20532720	ACA7	ACA7_s_st	0.531534	0.999459	0.568306	0.999934	0.897238	-1.11453	6hr down vs control	0.280487	0.996108	0.841158	-1.18884	48hr down vs control	0.732121	0.996448	0.937497	-1.06667	48hr down vs 6hr	0.692643	0.126156	0.637478	1
167	ACA7B_s_st	20532719	ACA7B	ACA7B_s_st	0.531534	0.999459	0.568306	0.999934	0.897238	-1.11453	6hr down vs control	0.280487	0.996108	0.841158	-1.18884	48hr down vs control	0.732121	0.996448	0.937497	-1.06667	48hr down vs 6hr	0.692643	0.126156	0.637478	1
169	ACA8_x_st	20532721	ACA8	ACA8_x_st	0.806585	0.999459	0.576161	0.999934	0.832985	-1.2005	6hr down vs control	0.614056	0.996108	0.874323	-1.14374	48hr down vs control	0.88092	0.996448	1.04963	1.04963	48hr up vs 6hr	0.221684	0.119579	1.88795	1
170	ACA9_st	20532722	ACA9	ACA9_st	0.687003	0.999459	0.411786	0.999934	0.801501	-1.24766	6hr down vs control	0.850663	0.996108	0.960362	-1.04127	48hr down vs control	0.498837	0.996448	1.1982	1.1982	48hr up vs 6hr	0.39629	0.141414	1.24896	1
171	E2_st	20538305	E2	E2_st	0.977338	0.999459	0.888552	0.999934	0.953722	-1.04852	6hr down vs control	0.934907	0.996108	1.02279	1.02279	48hr up vs control	0.836316	0.996448	1.07242	1.07242	48hr up vs 6hr	0.0229977	0.0135699	2.06519	1
172	E3_x_st	20538306	E3	E3_x_st	0.896471	0.999459	0.941852	0.999934	1.00902	1.00902	6hr up vs control	0.705516	0.996108	0.962548	-1.03891	48hr down vs control	0.703152	0.996448	0.953946	-1.04828	48hr down vs 6hr	0.111013	0.00868782	0.273908	1
173	ENSG00000199196_st	20532723	ENSG00000199196	ENSG00000199196_st	0.915461	0.999459	0.72162	0.999934	0.945329	-1.05783	6hr down vs control	0.746063	0.996108	0.959169	-1.04257	48hr down vs control	0.926285	0.996448	1.01464	1.01464	48hr up vs 6hr	0.0894512	0.0114026	0.446153	1
174	ENSG00000199212_st	20532724	ENSG00000199212	ENSG00000199212_st	0.121927	0.999459	0.158976	0.999934	0.783412	-1.27647	6hr down vs control	0.345535	0.996108	1.13641	1.13641	48hr up vs control	0.0473285	0.996448	1.45059	1.45059	48hr up vs 6hr	2.88531	0.384053	0.465872	1
175	ENSG00000199231_s_st	20532725	ENSG00000199231	ENSG00000199231_s_st	0.965659	0.999459	0.987745	0.999934	0.997076	-1.00293	6hr down vs control	0.811254	0.996108	0.963427	-1.03796	48hr down vs control	0.857288	0.996448	0.966253	-1.03493	48hr down vs 6hr	0.03512	0.00659966	0.657711	1
176	ENSG00000199231_st	20532726	ENSG00000199231	ENSG00000199231_st	0.564407	0.999459	0.502588	0.999934	0.92968	-1.07564	6hr down vs control	0.317798	0.996108	0.913377	-1.09484	48hr down vs control	0.868703	0.996448	0.982464	-1.01785	48hr down vs 6hr	0.621371	0.0367128	0.206793	1
177	ENSG00000199231_x_st	20532727	ENSG00000199231	ENSG00000199231_x_st	0.831815	0.999459	0.670565	0.999934	0.935259	-1.06922	6hr down vs control	0.841627	0.996108	1.02586	1.02586	48hr up vs control	0.559172	0.996448	1.09688	1.09688	48hr up vs 6hr	0.189075	0.0238672	0.44181	1
178	ENSG00000199262_s_st	20532728	ENSG00000199262	ENSG00000199262_s_st	0.326434	0.999459	0.175741	0.999934	1.16508	1.16508	6hr up vs control	0.280227	0.996108	1.10177	1.10177	48hr up vs control	0.598931	0.996448	0.945662	-1.05746	48hr down vs 6hr	1.3193	0.0753526	0.199905	1
179	ENSG00000199282_st	20532729	ENSG00000199282	ENSG00000199282_st	0.407362	0.999459	0.846598	0.999934	1.02021	1.02021	6hr up vs control	0.265052	0.996108	0.906128	-1.1036	48hr down vs control	0.272893	0.996448	0.888179	-1.1259	48hr down vs 6hr	1.02379	0.0564398	0.192949	1
180	ENSG00000199321_st	20532730	ENSG00000199321	ENSG00000199321_st	0.385987	0.999459	0.647575	0.999934	0.94865	-1.05413	6hr down vs control	0.314658	0.996108	1.10256	1.10256	48hr up vs control	0.215459	0.996448	1.16224	1.16224	48hr up vs 6hr	1.09399	0.0740149	0.236795	1
181	ENSG00000199321_x_st	20532731	ENSG00000199321	ENSG00000199321_x_st	0.362703	0.999459	0.623948	0.999934	0.944819	-1.0584	6hr down vs control	0.303509	0.996108	1.10559	1.10559	48hr up vs control	0.198766	0.996448	1.17016	1.17016	48hr up vs 6hr	1.17639	0.0800337	0.238117	1
182	ENSG00000199363_st	20532732	ENSG00000199363	ENSG00000199363_st	0.859539	0.999459	0.643497	0.999934	0.905318	-1.10458	6hr down vs control	0.667441	0.996108	0.927453	-1.07822	48hr down vs control	0.909829	0.996448	1.02445	1.02445	48hr up vs 6hr	0.154679	0.0363351	0.822171	1
183	ENSG00000199370_st	20532733	ENSG00000199370	ENSG00000199370_st	0.103359	0.999459	0.146534	0.999934	1.20387	1.20387	6hr up vs control	0.0455727	0.996108	1.25264	1.25264	48hr up vs control	0.73703	0.996448	1.04051	1.04051	48hr up vs 6hr	3.19396	0.228924	0.250859	1
184	ENSG00000199392_st	20532734	ENSG00000199392	ENSG00000199392_st	0.0204731	0.999459	0.127582	0.999934	1.12018	1.12018	6hr up vs control	0.0503526	0.996108	0.881151	-1.13488	48hr down vs control	0.00812373	0.996448	0.786619	-1.27126	48hr down vs 6hr	7.13131	0.170676	0.0837665	1
185	ENSG00000199405_s_st	20532735	ENSG00000199405	ENSG00000199405_s_st	0.1825	0.999459	0.64495	0.999934	0.941269	-1.0624	6hr down vs control	0.140282	0.996108	1.18617	1.18617	48hr up vs control	0.108487	0.996448	1.26018	1.26018	48hr up vs 6hr	2.1903	0.192215	0.30715	1
186	ENSG00000199405_x_st	20532736	ENSG00000199405	ENSG00000199405_x_st	0.421189	0.999459	0.400577	0.999934	1.08036	1.08036	6hr up vs control	0.55599	0.996108	0.957337	-1.04456	48hr down vs control	0.204337	0.996448	0.886129	-1.1285	48hr down vs 6hr	0.980848	0.0406138	0.144924	1
187	ENSG00000199411_s_st	20532737	ENSG00000199411	ENSG00000199411_s_st	0.170962	0.999459	0.257316	0.999934	0.726696	-1.37609	6hr down vs control	0.0734332	0.996108	0.640988	-1.56009	48hr down vs control	0.642642	0.996448	0.882057	-1.13371	48hr down vs 6hr	2.29748	0.854635	1.30196	1
188	ENSG00000199411_st	20532738	ENSG00000199411	ENSG00000199411_st	0.336949	0.999459	0.17433	0.999934	1.28936	1.28936	6hr up vs control	0.887738	0.996108	1.0203	1.0203	48hr up vs control	0.206456	0.996448	0.791321	-1.26371	48hr down vs 6hr	1.27584	0.200105	0.548948	1
189	ENSG00000199452_st	20532739	ENSG00000199452	ENSG00000199452_st	0.0620148	0.999459	0.0858661	0.999934	1.25351	1.25351	6hr up vs control	0.299392	0.996108	0.901697	-1.10902	48hr down vs control	0.0225611	0.996448	0.719337	-1.39017	48hr down vs 6hr	4.24585	0.301364	0.248425	1
190	ENSG00000199470_st	20532740	ENSG00000199470	ENSG00000199470_st	0.63993	0.999459	0.514507	0.999934	0.922658	-1.08382	6hr down vs control	0.734582	0.996108	1.03436	1.03436	48hr up vs control	0.362239	0.996448	1.12107	1.12107	48hr up vs 6hr	0.476113	0.0363361	0.267114	1
191	ENSG00000199473_st	20532741	ENSG00000199473	ENSG00000199473_st	0.0283184	0.999459	0.0116736	0.999934	1.2679	1.2679	6hr up vs control	0.0585331	0.996108	1.13797	1.13797	48hr up vs control	0.166988	0.996448	0.897527	-1.11417	48hr down vs 6hr	6.19023	0.168901	0.0954978	1
192	ENSG00000199474_st	20532742	ENSG00000199474	ENSG00000199474_st	0.543206	0.999459	0.645427	0.999934	0.941225	-1.06245	6hr down vs control	0.28611	0.996108	0.887972	-1.12616	48hr down vs control	0.657992	0.996448	0.943421	-1.05997	48hr down vs 6hr	0.666702	0.0587704	0.308528	1
193	ENSG00000199474_x_st	20532743	ENSG00000199474	ENSG00000199474_x_st	0.20437	0.999459	0.158735	0.999934	1.32478	1.32478	6hr up vs control	0.642171	0.996108	0.931762	-1.07324	48hr down vs control	0.0890081	0.996448	0.703334	-1.4218	48hr down vs 6hr	2.00924	0.354564	0.617633	1
194	ENSG00000199552_x_st	20538307	ENSG00000199552	ENSG00000199552_x_st	0.210903	0.999459	0.0882547	0.999934	0.942145	-1.06141	6hr down vs control	0.466166	0.996108	0.981236	-1.01912	48hr down vs control	0.218956	0.996448	1.04149	1.04149	48hr up vs 6hr	1.95994	0.0098606	0.0176088	1
195	ENSG00000199566_st	20532744	ENSG00000199566	ENSG00000199566_st	0.919874	0.999459	0.908288	0.999934	0.990002	-1.0101	6hr down vs control	0.765305	0.996108	1.02155	1.02155	48hr up vs control	0.720285	0.996448	1.03187	1.03187	48hr up vs 6hr	0.0845226	0.00332042	0.137495	1
196	ENSG00000199571_st	20532745	ENSG00000199571	ENSG00000199571_st	0.85528	0.999459	0.849682	0.999934	1.0217	1.0217	6hr up vs control	0.698497	0.996108	0.964661	-1.03663	48hr down vs control	0.614964	0.996448	0.944174	-1.05913	48hr down vs 6hr	0.15987	0.0105727	0.231467	1
197	ENSG00000199633_st	20532746	ENSG00000199633	ENSG00000199633_st	0.871883	0.999459	0.752904	0.999934	0.952273	-1.05012	6hr down vs control	0.813206	0.996108	1.03037	1.03037	48hr up vs control	0.613953	0.996448	1.08202	1.08202	48hr up vs 6hr	0.13982	0.0173097	0.4333	1
198	ENSG00000199666_st	20532747	ENSG00000199666	ENSG00000199666_st	0.780605	0.999459	0.620386	0.999934	0.887961	-1.12618	6hr down vs control	0.816984	0.996108	1.04603	1.04603	48hr up vs control	0.498187	0.996448	1.17801	1.17801	48hr up vs 6hr	0.256661	0.0749473	1.02203	1
199	ENSG00000199666_x_st	20532748	ENSG00000199666	ENSG00000199666_x_st	0.570159	0.999459	0.432317	0.999934	0.832803	-1.20076	6hr down vs control	0.757366	0.996108	1.05931	1.05931	48hr up vs control	0.309597	0.996448	1.27198	1.27198	48hr up vs 6hr	0.609448	0.16316	0.937014	1
200	ENSG00000199675_s_st	20532749	ENSG00000199675	ENSG00000199675_s_st	0.015963	0.999459	0.00545579	0.999934	0.853017	-1.17231	6hr down vs control	0.243299	0.996108	0.959106	-1.04264	48hr down vs control	0.0223225	0.996448	1.12437	1.12437	48hr up vs 6hr	7.91469	0.0707679	0.0312947	1
201	ENSG00000199713_st	20532750	ENSG00000199713	ENSG00000199713_st	0.129882	0.999459	0.0572876	0.999934	1.31066	1.31066	6hr up vs control	0.179935	0.996108	1.15582	1.15582	48hr up vs control	0.326059	0.996448	0.881861	-1.13397	48hr down vs 6hr	2.77105	0.21801	0.27536	1
202	ENSG00000199727_st	20532751	ENSG00000199727	ENSG00000199727_st	0.972255	0.999459	0.93199	0.999934	0.986223	-1.01397	6hr down vs control	0.873387	0.996108	1.02139	1.02139	48hr up vs control	0.829591	0.996448	1.03566	1.03566	48hr up vs 6hr	0.0282505	0.00385648	0.477785	1
203	ENSG00000199769_st	20532752	ENSG00000199769	ENSG00000199769_st	0.103538	0.999459	0.172454	0.999934	0.767708	-1.30258	6hr down vs control	0.0433034	0.996108	0.704822	-1.4188	48hr down vs control	0.638287	0.996448	0.918086	-1.08922	48hr down vs 6hr	3.19065	0.536022	0.587993	1
204	ENSG00000199783_st	20532753	ENSG00000199783	ENSG00000199783_st	0.0567005	0.999459	0.0612869	0.999934	0.895002	-1.11732	6hr down vs control	0.396964	0.996108	1.03738	1.03738	48hr up vs control	0.0210128	0.996448	1.15908	1.15908	48hr up vs 6hr	4.44669	0.0612632	0.0482204	1
205	ENSG00000199787_st	20532754	ENSG00000199787	ENSG00000199787_st	0.29408	0.999459	0.434165	0.999934	0.806582	-1.2398	6hr down vs control	0.338038	0.996108	1.24302	1.24302	48hr up vs control	0.139022	0.996448	1.5411	1.5411	48hr up vs 6hr	1.46518	0.545999	1.30427	1
206	ENSG00000199815_st	20532755	ENSG00000199815	ENSG00000199815_st	0.514676	0.999459	0.383499	0.999934	1.09096	1.09096	6hr up vs control	0.313529	0.996108	1.08657	1.08657	48hr up vs control	0.966854	0.996448	0.995975	-1.00404	48hr down vs 6hr	0.731428	0.0356018	0.17036	1
207	ENSG00000199851_st	20532756	ENSG00000199851	ENSG00000199851_st	0.55721	0.999459	0.301619	0.999934	0.916149	-1.09153	6hr down vs control	0.774136	0.996108	0.981054	-1.01931	48hr down vs control	0.412347	0.996448	1.07085	1.07085	48hr up vs 6hr	0.636509	0.0217904	0.11982	1
208	ENSG00000199851_x_st	20532757	ENSG00000199851	ENSG00000199851_x_st	0.675714	0.999459	0.401141	0.999934	0.865504	-1.1554	6hr down vs control	0.843616	0.996108	0.973347	-1.02738	48hr down vs control	0.491054	0.996448	1.1246	1.1246	48hr up vs 6hr	0.414778	0.0601319	0.507408	1
209	ENSG00000199856_st	20532758	ENSG00000199856	ENSG00000199856_st	0.73113	0.999459	0.571001	0.999934	1.11212	1.11212	6hr up vs control	0.803066	0.996108	0.962889	-1.03854	48hr down vs control	0.446857	0.996448	0.865812	-1.15498	48hr down vs 6hr	0.327602	0.0581364	0.621112	1
210	ENSG00000199856_x_st	20532759	ENSG00000199856	ENSG00000199856_x_st	0.509176	0.999459	0.852163	0.999934	0.974835	-1.02581	6hr down vs control	0.27701	0.996108	0.880861	-1.13525	48hr down vs control	0.467	0.996448	0.9036	-1.10668	48hr down vs 6hr	0.744437	0.071782	0.337486	1
211	ENSG00000199857_st	20532760	ENSG00000199857	ENSG00000199857_st	0.72838	0.999459	0.81432	0.999934	0.975702	-1.0249	6hr down vs control	0.445134	0.996108	0.935545	-1.0689	48hr down vs control	0.689396	0.996448	0.958843	-1.04292	48hr down vs 6hr	0.331725	0.0187312	0.197631	1
212	ENSG00000199894_s_st	20532761	ENSG00000199894	ENSG00000199894_s_st	0.965659	0.999459	0.987745	0.999934	0.997076	-1.00293	6hr down vs control	0.811254	0.996108	0.963427	-1.03796	48hr down vs control	0.857288	0.996448	0.966253	-1.03493	48hr down vs 6hr	0.03512	0.00659966	0.657711	1
213	ENSG00000199894_st	20532762	ENSG00000199894	ENSG00000199894_st	0.329713	0.999459	0.607037	0.999934	0.94119	-1.06248	6hr down vs control	0.151301	0.996108	0.862377	-1.15959	48hr down vs control	0.462753	0.996448	0.916263	-1.09139	48hr down vs 6hr	1.30555	0.0918578	0.246258	1
214	ENSG00000199894_x_st	20532763	ENSG00000199894	ENSG00000199894_x_st	0.857832	0.999459	0.595803	0.999934	0.908608	-1.10058	6hr down vs control	0.874932	0.996108	0.977268	-1.02326	48hr down vs control	0.685489	0.996448	1.07557	1.07557	48hr up vs 6hr	0.156756	0.0258916	0.578099	1
215	ENSG00000199927_st	20532764	ENSG00000199927	ENSG00000199927_st	0.945909	0.999459	0.882946	0.999934	1.01457	1.01457	6hr up vs control	0.839894	0.996108	0.983908	-1.01636	48hr down vs control	0.75548	0.996448	0.969773	-1.03117	48hr down vs 6hr	0.0560525	0.00279368	0.174441	1
216	ENSG00000199934_x_st	20532765	ENSG00000199934	ENSG00000199934_x_st	0.484177	0.999459	0.273767	0.999934	1.12012	1.12012	6hr up vs control	0.942504	0.996108	1.00585	1.00585	48hr up vs control	0.297107	0.996448	0.897984	-1.11361	48hr down vs 6hr	0.80593	0.0408176	0.177263	1
217	ENSG00000199959_s_st	20532766	ENSG00000199959	ENSG00000199959_s_st	0.000518258	0.854996	0.000300887	0.496388	0.736845	-1.35714	6hr down vs control	0.000819825	0.996108	0.809773	-1.23491	48hr down vs control	0.0802994	0.996448	1.09897	1.09897	48hr up vs 6hr	26.8927	0.318375	0.0414355	1
218	ENSG00000199959_st	20532767	ENSG00000199959	ENSG00000199959_st	0.652381	0.999459	0.390905	0.999934	0.8773	-1.13986	6hr down vs control	0.901988	0.996108	0.985186	-1.01504	48hr down vs control	0.444509	0.996448	1.12297	1.12297	48hr up vs 6hr	0.454283	0.0516735	0.398116	1
219	ENSG00000199959_x_st	20532768	ENSG00000199959	ENSG00000199959_x_st	0.125566	0.999459	0.0552581	0.999934	0.796831	-1.25497	6hr down vs control	0.175566	0.996108	0.885443	-1.12938	48hr down vs control	0.321661	0.996448	1.11121	1.11121	48hr up vs 6hr	2.83188	0.153696	0.189957	1
220	ENSG00000199977_st	20532769	ENSG00000199977	ENSG00000199977_st	0.162551	0.999459	0.215222	0.999934	0.818149	-1.22227	6hr down vs control	0.0725077	0.996108	0.775627	-1.28928	48hr down vs control	0.727788	0.996448	0.948026	-1.05482	48hr down vs 6hr	2.38165	0.286814	0.421492	1
221	ENSG00000200026_st	20532770	ENSG00000200026	ENSG00000200026_st	0.913832	0.999459	0.997039	0.999934	1.001	1.001	6hr up vs control	0.707006	0.996108	1.08669	1.08669	48hr up vs control	0.761297	0.996448	1.0856	1.0856	48hr up vs 6hr	0.0912785	0.0342503	1.3133	1
222	ENSG00000200026_x_st	20532771	ENSG00000200026	ENSG00000200026_x_st	0.868057	0.999459	0.647911	0.999934	1.14028	1.14028	6hr up vs control	0.686575	0.996108	1.09916	1.09916	48hr up vs control	0.897586	0.996448	0.963936	-1.03741	48hr down vs 6hr	0.144397	0.0607057	1.47143	1
223	ENSG00000200042_st	20532772	ENSG00000200042	ENSG00000200042_st	0.797695	0.999459	0.525461	0.999934	1.05406	1.05406	6hr up vs control	0.69847	0.996108	1.02631	1.02631	48hr up vs control	0.744916	0.996448	0.97368	-1.02703	48hr down vs 6hr	0.233487	0.00804636	0.120616	1
224	ENSG00000200051_x_st	20532773	ENSG00000200051	ENSG00000200051_x_st	0.660658	0.999459	0.486874	0.999934	1.12728	1.12728	6hr up vs control	0.82175	0.996108	0.969301	-1.03167	48hr down vs control	0.385813	0.996448	0.859856	-1.16299	48hr down vs 6hr	0.440064	0.0651	0.517765	1
225	ENSG00000200063_st	20532774	ENSG00000200063	ENSG00000200063_st	0.834006	0.999459	0.628639	0.999934	1.08087	1.08087	6hr up vs control	0.918759	0.996108	0.98681	-1.01337	48hr down vs control	0.572484	0.996448	0.912975	-1.09532	48hr down vs 6hr	0.186303	0.0244605	0.459529	1
226	ENSG00000200063_x_st	20532775	ENSG00000200063	ENSG00000200063_x_st	0.0693373	0.999459	0.0255161	0.999934	0.773848	-1.29224	6hr down vs control	0.247821	0.996108	0.910874	-1.09785	48hr down vs control	0.115279	0.996448	1.17707	1.17707	48hr up vs 6hr	4.00275	0.182724	0.159774	1
227	ENSG00000200072_st	20532776	ENSG00000200072	ENSG00000200072_st	0.610228	0.999459	0.79069	0.999934	1.04564	1.04564	6hr up vs control	0.453611	0.996108	0.900466	-1.11054	48hr down vs control	0.386448	0.996448	0.861159	-1.16123	48hr down vs 6hr	0.530472	0.0771258	0.508868	1
228	ENSG00000200075_st	20532777	ENSG00000200075	ENSG00000200075_st	0.27009	0.999459	0.152992	0.999934	0.779545	-1.2828	6hr down vs control	0.21459	0.996108	0.84103	-1.18902	48hr down vs control	0.640047	0.996448	1.07887	1.07887	48hr up vs 6hr	1.58738	0.212688	0.468953	1
229	ENSG00000200112_st	20532778	ENSG00000200112	ENSG00000200112_st	0.0219838	0.999459	0.0970649	0.999934	0.892258	-1.12075	6hr down vs control	0.0707579	0.996108	1.10904	1.10904	48hr up vs control	0.00814241	0.996448	1.24296	1.24296	48hr up vs 6hr	6.91725	0.136081	0.0688542	1
230	ENSG00000200113_st	20532779	ENSG00000200113	ENSG00000200113_st	0.29322	0.999459	0.146954	0.999934	0.878425	-1.1384	6hr down vs control	0.288648	0.996108	0.928198	-1.07736	48hr down vs control	0.510411	0.996448	1.05666	1.05666	48hr up vs 6hr	1.46934	0.0515244	0.122733	1
231	ENSG00000200130_x_st	20532780	ENSG00000200130	ENSG00000200130_x_st	0.658868	0.999459	0.387491	0.999934	0.937242	-1.06696	6hr down vs control	0.847176	0.996108	0.98858	-1.01155	48hr down vs control	0.473125	0.996448	1.05477	1.05477	48hr up vs 6hr	0.44312	0.0121693	0.0961195	1
232	ENSG00000200150_st	20532781	ENSG00000200150	ENSG00000200150_st	0.184671	0.999459	0.956109	0.999934	1.00481	1.00481	6hr up vs control	0.10243	0.996108	0.878955	-1.13771	48hr down vs control	0.155721	0.996448	0.874748	-1.14319	48hr down vs 6hr	2.17112	0.0852925	0.137498	1
233	ENSG00000200191_st	20532782	ENSG00000200191	ENSG00000200191_st	0.418277	0.999459	0.891192	0.999934	1.017	1.017	6hr up vs control	0.223433	0.996108	1.13841	1.13841	48hr up vs control	0.37434	0.996448	1.11937	1.11937	48hr up vs 6hr	0.989739	0.0776077	0.274443	1
234	ENSG00000200206_st	20532783	ENSG00000200206	ENSG00000200206_st	0.230238	0.999459	0.134896	0.999934	1.23152	1.23152	6hr up vs control	0.176479	0.996108	1.16329	1.16329	48hr up vs control	0.657762	0.996448	0.9446	-1.05865	48hr down vs 6hr	1.8248	0.153808	0.295007	1
235	ENSG00000200222_st	20532784	ENSG00000200222	ENSG00000200222_st	0.202979	0.999459	0.291011	0.999934	1.20063	1.20063	6hr up vs control	0.0886843	0.996108	1.29478	1.29478	48hr up vs control	0.65161	0.996448	1.07842	1.07842	48hr up vs 6hr	2.02	0.287416	0.497997	1
236	ENSG00000200235_st	20532785	ENSG00000200235	ENSG00000200235_st	0.0990507	0.999459	0.0987142	0.999934	1.30284	1.30284	6hr up vs control	0.45806	0.996108	0.914743	-1.0932	48hr down vs control	0.0384093	0.996448	0.702113	-1.42427	48hr down vs 6hr	3.27588	0.351243	0.375273	1
237	ENSG00000200235_x_st	20532786	ENSG00000200235	ENSG00000200235_x_st	0.0329967	0.999459	0.117514	0.999934	1.14357	1.14357	6hr up vs control	0.0974561	0.996108	0.889256	-1.12454	48hr down vs control	0.0123222	0.996448	0.777611	-1.28599	48hr down vs 6hr	5.77603	0.18119	0.109792	1
238	ENSG00000200237_st	20532787	ENSG00000200237	ENSG00000200237_st	0.665291	0.999459	0.417342	0.999934	1.10357	1.10357	6hr up vs control	0.97433	0.997759	1.00312	1.00312	48hr up vs control	0.431517	0.996448	0.908974	-1.10014	48hr down vs 6hr	0.432204	0.0313714	0.254047	1
239	ENSG00000200288_st	20532788	ENSG00000200288	ENSG00000200288_st	0.409579	0.999459	0.290576	0.999934	1.16845	1.16845	6hr up vs control	0.253211	0.996108	1.14847	1.14847	48hr up vs control	0.902804	0.996448	0.982904	-1.01739	48hr down vs 6hr	1.01678	0.10467	0.3603	1
240	ENSG00000200288_x_st	20532789	ENSG00000200288	ENSG00000200288_x_st	0.609851	0.999459	0.43575	0.999934	1.10857	1.10857	6hr up vs control	0.398245	0.996108	1.09592	1.09592	48hr up vs control	0.929215	0.996448	0.988583	-1.01155	48hr down vs 6hr	0.531185	0.0458456	0.302079	1
241	ENSG00000200294_st	20532790	ENSG00000200294	ENSG00000200294_st	0.903536	0.999459	0.876784	0.999934	0.993196	-1.00685	6hr down vs control	0.757121	0.996108	1.01121	1.01121	48hr up vs control	0.684692	0.996448	1.01814	1.01814	48hr up vs 6hr	0.102924	0.00102972	0.0350164	1
242	ENSG00000200294_x_st	20532791	ENSG00000200294	ENSG00000200294_x_st	0.645113	0.999459	0.375622	0.999934	0.961289	-1.04027	6hr down vs control	0.842505	0.996108	0.992999	-1.00705	48hr down vs control	0.462217	0.996448	1.03299	1.03299	48hr up vs 6hr	0.46696	0.00451346	0.0338297	1
243	ENSG00000200318_x_st	20532792	ENSG00000200318	ENSG00000200318_x_st	0.110248	0.999459	0.543894	0.999934	0.928346	-1.07718	6hr down vs control	0.0954762	0.996108	1.2012	1.2012	48hr up vs control	0.062759	0.996448	1.29392	1.29392	48hr up vs 6hr	3.07168	0.231679	0.263985	1
244	ENSG00000200355_st	20532793	ENSG00000200355	ENSG00000200355_st	0.21365	0.999459	0.0975965	0.999934	1.20367	1.20367	6hr up vs control	0.26364	0.996108	1.10104	1.10104	48hr up vs control	0.388754	0.996448	0.914731	-1.09322	48hr down vs 6hr	1.93978	0.1013	0.182778	1
245	ENSG00000200377_st	20532794	ENSG00000200377	ENSG00000200377_st	0.569712	0.999459	0.815391	0.999934	0.962685	-1.03876	6hr down vs control	0.405504	0.996108	1.12003	1.12003	48hr up vs control	0.366655	0.996448	1.16344	1.16344	48hr up vs 6hr	0.610369	0.0833575	0.477992	1
246	ENSG00000200385_st	20532795	ENSG00000200385	ENSG00000200385_st	0.779958	0.999459	0.56713	0.999934	0.906578	-1.10305	6hr down vs control	0.912626	0.996108	1.01529	1.01529	48hr up vs control	0.510444	0.996448	1.11991	1.11991	48hr up vs 6hr	0.257551	0.0381388	0.518289	1
247	ENSG00000200398_x_st	20532796	ENSG00000200398	ENSG00000200398_x_st	0.220522	0.999459	0.400869	0.999934	1.07517	1.07517	6hr up vs control	0.093337	0.996108	1.13709	1.13709	48hr up vs control	0.511887	0.996448	1.05759	1.05759	48hr up vs 6hr	1.8908	0.0689357	0.127605	1
248	ENSG00000200418_st	20532797	ENSG00000200418	ENSG00000200418_st	0.855985	0.999459	0.607728	0.999934	0.969805	-1.03114	6hr down vs control	0.718228	0.996108	0.982644	-1.01766	48hr down vs control	0.824318	0.996448	1.01324	1.01324	48hr up vs 6hr	0.159009	0.00287419	0.0632646	1
249	ENSG00000200422_st	20532798	ENSG00000200422	ENSG00000200422_st	0.51601	0.999459	0.528853	0.999934	0.904566	-1.1055	6hr down vs control	0.27233	0.996108	0.86306	-1.15867	48hr down vs control	0.765401	0.996448	0.954115	-1.04809	48hr down vs 6hr	0.728299	0.092652	0.44526	1
250	ENSG00000200442_st	20532799	ENSG00000200442	ENSG00000200442_st	0.663285	0.999459	0.943078	0.999934	1.01114	1.01114	6hr up vs control	0.439689	0.996108	0.904692	-1.10535	48hr down vs control	0.481755	0.996448	0.894721	-1.11767	48hr down vs 6hr	0.435599	0.054219	0.435645	1
251	ENSG00000200442_x_st	20532800	ENSG00000200442	ENSG00000200442_x_st	0.647357	0.999459	0.914383	0.999934	1.01726	1.01726	6hr up vs control	0.435488	0.996108	0.901521	-1.10924	48hr down vs control	0.457235	0.996448	0.886226	-1.12838	48hr down vs 6hr	0.463026	0.0605711	0.457855	1
252	ENSG00000200492_st	20532801	ENSG00000200492	ENSG00000200492_st	0.502426	0.999459	0.412994	0.999934	1.14932	1.14932	6hr up vs control	0.671422	0.996108	0.943851	-1.05949	48hr down vs control	0.257849	0.996448	0.821226	-1.21769	48hr down vs 6hr	0.760652	0.107963	0.496774	1
253	ENSG00000200496_x_st	20532802	ENSG00000200496	ENSG00000200496_x_st	0.182469	0.999459	0.0750656	0.999934	1.33362	1.33362	6hr up vs control	0.363998	0.996108	1.11542	1.11542	48hr up vs control	0.235906	0.996448	0.836383	-1.19562	48hr down vs 6hr	2.19059	0.230903	0.368924	1
254	ENSG00000200536_st	20532803	ENSG00000200536	ENSG00000200536_st	0.273509	0.999459	0.123528	0.999934	1.25004	1.25004	6hr up vs control	0.367276	0.996108	1.10554	1.10554	48hr up vs control	0.36741	0.996448	0.884402	-1.13071	48hr down vs 6hr	1.56913	0.141584	0.315809	1
255	ENSG00000200538_st	20532804	ENSG00000200538	ENSG00000200538_st	0.430617	0.999459	0.209966	0.999934	0.890916	-1.12244	6hr down vs control	0.592163	0.996108	0.962381	-1.03909	48hr down vs control	0.38717	0.996448	1.08022	1.08022	48hr up vs 6hr	0.952597	0.0370248	0.136035	1
256	ENSG00000200538_x_st	20532805	ENSG00000200538	ENSG00000200538_x_st	0.343144	0.999459	0.162237	0.999934	0.878629	-1.13814	6hr down vs control	0.693714	0.996108	0.972619	-1.02815	48hr down vs control	0.259513	0.996448	1.10697	1.10697	48hr up vs 6hr	1.25105	0.047643	0.133289	1
257	ENSG00000200545_st	20532806	ENSG00000200545	ENSG00000200545_st	0.782096	0.999459	0.521954	0.999934	0.893485	-1.11921	6hr down vs control	0.952997	0.996108	0.9917	-1.00837	48hr down vs control	0.552353	0.996448	1.10992	1.10992	48hr up vs 6hr	0.254613	0.0394628	0.54247	1
258	ENSG00000200620_st	20532807	ENSG00000200620	ENSG00000200620_st	0.537565	0.999459	0.380586	0.999934	1.08413	1.08413	6hr up vs control	0.808052	0.996108	0.982372	-1.01794	48hr down vs control	0.29113	0.996448	0.906136	-1.10359	48hr down vs 6hr	0.679147	0.028096	0.144793	1
259	ENSG00000200652_st	20532808	ENSG00000200652	ENSG00000200652_st	0.0583715	0.999459	0.486452	0.999934	0.889115	-1.12471	6hr down vs control	0.0535737	0.996108	1.3536	1.3536	48hr up vs control	0.0340596	0.996448	1.52241	1.52241	48hr up vs 6hr	4.38101	0.622399	0.497236	1
260	ENSG00000200652_x_st	20532809	ENSG00000200652	ENSG00000200652_x_st	0.539438	0.999459	0.330217	0.999934	0.857577	-1.16608	6hr down vs control	0.973722	0.997759	1.0041	1.0041	48hr up vs control	0.318387	0.996448	1.17086	1.17086	48hr up vs 6hr	0.674996	0.0807927	0.418927	1
261	ENSG00000200677_st	20532810	ENSG00000200677	ENSG00000200677_st	0.857786	0.999459	0.841486	0.999934	1.05484	1.05484	6hr up vs control	0.708071	0.996108	0.921342	-1.08537	48hr down vs control	0.615097	0.996448	0.873444	-1.14489	48hr down vs 6hr	0.156812	0.0575829	1.28524	1
262	ENSG00000200677_x_st	20532811	ENSG00000200677	ENSG00000200677_x_st	0.769772	0.999459	0.644012	0.999934	0.887721	-1.12648	6hr down vs control	0.503221	0.996108	0.867498	-1.15274	48hr down vs control	0.928202	0.996448	0.97722	-1.02331	48hr down vs 6hr	0.27169	0.0917865	1.18242	1
263	ENSG00000200693_st	20532812	ENSG00000200693	ENSG00000200693_st	0.667409	0.999459	0.461582	0.999934	0.900954	-1.10993	6hr down vs control	0.463706	0.996108	0.91875	-1.08844	48hr down vs control	0.887994	0.996448	1.01975	1.01975	48hr up vs 6hr	0.428635	0.0426654	0.348382	1
264	ENSG00000200706_st	20532813	ENSG00000200706	ENSG00000200706_st	0.755837	0.999459	0.550482	0.999934	1.07413	1.07413	6hr up vs control	0.534308	0.996108	1.06273	1.06273	48hr up vs control	0.928095	0.996448	0.98939	-1.01072	48hr down vs 6hr	0.291428	0.0210332	0.252604	1
265	ENSG00000200706_x_st	20532814	ENSG00000200706	ENSG00000200706_x_st	0.753403	0.999459	0.467962	0.999934	1.09895	1.09895	6hr up vs control	0.742054	0.996108	1.03498	1.03498	48hr up vs control	0.640647	0.996448	0.941793	-1.0618	48hr down vs 6hr	0.294924	0.0247477	0.293692	1
266	ENSG00000200733_st	20532815	ENSG00000200733	ENSG00000200733_st	0.894163	0.999459	0.882095	0.999934	0.978308	-1.02217	6hr down vs control	0.737207	0.996108	1.04149	1.04149	48hr up vs control	0.673936	0.996448	1.06458	1.06458	48hr up vs 6hr	0.113674	0.0128261	0.394913	1
267	ENSG00000200753_st	20532816	ENSG00000200753	ENSG00000200753_st	0.743334	0.999459	0.885034	0.999934	1.02598	1.02598	6hr up vs control	0.468538	0.996108	1.11295	1.11295	48hr up vs control	0.648745	0.996448	1.08477	1.08477	48hr up vs 6hr	0.309541	0.0502531	0.568215	1
268	ENSG00000200801_x_st	20532817	ENSG00000200801	ENSG00000200801_x_st	0.485921	0.999459	0.802197	0.999934	1.03278	1.03278	6hr up vs control	0.339522	0.996108	0.901472	-1.1093	48hr down vs control	0.308931	0.996448	0.87286	-1.14566	48hr down vs 6hr	0.801508	0.0683509	0.298473	1
269	ENSG00000200879_st	20532818	ENSG00000200879	ENSG00000200879_st	0.862973	0.999459	0.612788	0.999934	0.931623	-1.0734	6hr down vs control	0.738638	0.996108	0.962793	-1.03864	48hr down vs control	0.812689	0.996448	1.03346	1.03346	48hr up vs 6hr	0.150518	0.0149441	0.347494	1
270	ENSG00000200891_st	20532819	ENSG00000200891	ENSG00000200891_st	0.261275	0.999459	0.174978	0.999934	1.2339	1.2339	6hr up vs control	0.170791	0.996108	1.18951	1.18951	48hr up vs control	0.800051	0.996448	0.964023	-1.03732	48hr down vs 6hr	1.63584	0.176092	0.376761	1
271	ENSG00000200897_st	20532820	ENSG00000200897	ENSG00000200897_st	0.801379	0.999459	0.563622	0.999934	0.906052	-1.10369	6hr down vs control	0.618381	0.996108	0.933081	-1.07172	48hr down vs control	0.861824	0.996448	1.02983	1.02983	48hr up vs 6hr	0.228575	0.0336221	0.51483	1
272	ENSG00000200897_x_st	20532821	ENSG00000200897	ENSG00000200897_x_st	0.769895	0.999459	0.927046	0.999934	0.98487	-1.01536	6hr down vs control	0.50309	0.996108	0.911582	-1.09699	48hr down vs control	0.644908	0.996448	0.925586	-1.0804	48hr down vs 6hr	0.271518	0.0388832	0.501224	1
273	ENSG00000200969_st	20532822	ENSG00000200969	ENSG00000200969_st	0.505923	0.999459	0.386058	0.999934	1.16985	1.16985	6hr up vs control	0.302324	0.996108	1.16681	1.16681	48hr up vs control	0.988212	0.997617	0.997405	-1.0026	48hr down vs 6hr	0.752216	0.12025	0.559511	1
274	ENSG00000200969_x_st	20532823	ENSG00000200969	ENSG00000200969_x_st	0.409632	0.999459	0.203479	0.999934	1.27745	1.27745	6hr up vs control	0.446358	0.996108	1.12186	1.12186	48hr up vs control	0.48112	0.996448	0.878206	-1.13868	48hr down vs 6hr	1.01661	0.171954	0.592006	1
275	ENSG00000200991_st	20532824	ENSG00000200991	ENSG00000200991_st	0.319038	0.999459	0.435895	0.999934	0.893884	-1.11871	6hr down vs control	0.146171	0.996108	0.834282	-1.19864	48hr down vs control	0.626885	0.996448	0.933322	-1.07144	48hr down vs 6hr	1.35096	0.138205	0.358056	1
276	ENSG00000200991_x_st	20532825	ENSG00000200991	ENSG00000200991_x_st	0.422363	0.999459	0.479208	0.999934	0.899516	-1.11171	6hr down vs control	0.208964	0.996108	0.852064	-1.17362	48hr down vs control	0.713472	0.996448	0.947248	-1.05569	48hr down vs 6hr	0.977286	0.108916	0.390067	1
277	ENSG00000200999_st	20532826	ENSG00000200999	ENSG00000200999_st	0.104766	0.999459	0.326895	0.999934	1.1213	1.1213	6hr up vs control	0.0399835	0.996108	1.25012	1.25012	48hr up vs control	0.350102	0.996448	1.11488	1.11488	48hr up vs 6hr	3.16815	0.207479	0.229211	1
278	ENSG00000200999_x_st	20532827	ENSG00000200999	ENSG00000200999_x_st	0.27824	0.999459	0.418557	0.999934	1.09881	1.09881	6hr up vs control	0.123541	0.996108	1.16963	1.16963	48hr up vs control	0.58671	0.996448	1.06445	1.06445	48hr up vs 6hr	1.54435	0.103041	0.233524	1
279	ENSG00000201003_st	20532828	ENSG00000201003	ENSG00000201003_st	0.480867	0.999459	0.422874	0.999934	1.09247	1.09247	6hr up vs control	0.618649	0.996108	0.956783	-1.04517	48hr down vs control	0.242585	0.996448	0.875797	-1.14182	48hr down vs 6hr	0.814377	0.0488102	0.209775	1
280	ENSG00000201009_s_st	20532829	ENSG00000201009	ENSG00000201009_s_st	0.347133	0.999459	0.731849	0.999934	0.902238	-1.10835	6hr down vs control	0.166717	0.996108	0.695301	-1.43823	48hr down vs control	0.396406	0.996448	0.77064	-1.29762	48hr down vs 6hr	1.23538	0.570453	1.61617	1
281	ENSG00000201009_st	20532830	ENSG00000201009	ENSG00000201009_st	0.486391	0.999459	0.817675	0.999934	0.962877	-1.03855	6hr down vs control	0.334508	0.996108	1.14308	1.14308	48hr up vs control	0.313643	0.996448	1.18715	1.18715	48hr up vs 6hr	0.80032	0.110941	0.485172	1
282	ENSG00000201009_x_st	20532831	ENSG00000201009	ENSG00000201009_x_st	0.594257	0.999459	0.781731	0.999934	1.04565	1.04565	6hr up vs control	0.32938	0.996108	1.14189	1.14189	48hr up vs control	0.587835	0.996448	1.09204	1.09204	48hr up vs 6hr	0.561129	0.0748576	0.466918	1
283	ENSG00000201025_st	20532832	ENSG00000201025	ENSG00000201025_st	0.474363	0.999459	0.885474	0.999934	1.02055	1.02055	6hr up vs control	0.304437	0.996108	0.884076	-1.13112	48hr down vs control	0.326845	0.996448	0.866275	-1.15437	48hr down vs 6hr	0.831196	0.0855587	0.360271	1
284	ENSG00000201036_st	20532833	ENSG00000201036	ENSG00000201036_st	0.886444	0.999459	0.952315	0.999934	0.994525	-1.00551	6hr down vs control	0.684816	0.996108	1.03109	1.03109	48hr up vs control	0.695777	0.996448	1.03676	1.03676	48hr up vs 6hr	0.122637	0.00534168	0.152449	1
285	ENSG00000201042_s_st	20532834	ENSG00000201042	ENSG00000201042_s_st	0.974301	0.999459	0.869089	0.999934	0.951467	-1.05101	6hr down vs control	0.947106	0.996108	1.01647	1.01647	48hr up vs control	0.826833	0.996448	1.06832	1.06832	48hr up vs 6hr	0.0261326	0.0122821	1.64497	1
286	ENSG00000201042_st	20532835	ENSG00000201042	ENSG00000201042_st	0.113546	0.999459	0.131581	0.999934	0.807966	-1.23768	6hr down vs control	0.054255	0.996108	0.790159	-1.26557	48hr down vs control	0.863461	0.996448	0.977961	-1.02254	48hr down vs 6hr	3.01657	0.261265	0.303134	1
287	ENSG00000201042_x_st	20532836	ENSG00000201042	ENSG00000201042_x_st	0.118795	0.999459	0.604173	0.999934	0.949905	-1.05274	6hr down vs control	0.04915	0.996108	0.832156	-1.2017	48hr down vs control	0.204954	0.996448	0.876041	-1.1415	48hr down vs 6hr	2.93297	0.145985	0.174208	1
288	ENSG00000201129_st	20532837	ENSG00000201129	ENSG00000201129_st	0.331914	0.999459	0.156097	0.999934	0.648412	-1.54223	6hr down vs control	0.404558	0.996108	0.820823	-1.21829	48hr down vs control	0.415814	0.996448	1.2659	1.2659	48hr up vs 6hr	1.29643	0.534912	1.44412	1
289	ENSG00000201133_st	20532838	ENSG00000201133	ENSG00000201133_st	0.57374	0.999459	0.345133	0.999934	0.916227	-1.09143	6hr down vs control	0.449942	0.996108	0.945098	-1.05809	48hr down vs control	0.730225	0.996448	1.03151	1.03151	48hr up vs 6hr	0.602102	0.024967	0.145132	1
290	ENSG00000201151_st	20532839	ENSG00000201151	ENSG00000201151_st	0.870393	0.999459	0.812756	0.999934	1.01866	1.01866	6hr up vs control	0.75079	0.996108	0.979926	-1.02049	48hr down vs control	0.621932	0.996448	0.961972	-1.03953	48hr down vs 6hr	0.1416	0.00444169	0.109788	1
291	ENSG00000201157_st	20532840	ENSG00000201157	ENSG00000201157_st	0.551456	0.999459	0.44114	0.999934	0.885137	-1.12977	6hr down vs control	0.324998	0.996108	0.878839	-1.13787	48hr down vs control	0.963225	0.996448	0.992885	-1.00717	48hr down vs 6hr	0.648796	0.0804235	0.433853	1
292	ENSG00000201199_s_st	20532841	ENSG00000201199	ENSG00000201199_s_st	0.727882	0.999459	0.820456	0.999934	1.11199	1.11199	6hr up vs control	0.557114	0.996108	0.797134	-1.25449	48hr down vs control	0.483967	0.996448	0.716854	-1.39498	48hr down vs 6hr	0.332474	0.37447	3.94209	1
293	ENSG00000201209_st	20532842	ENSG00000201209	ENSG00000201209_st	0.899693	0.999459	0.707142	0.999934	0.964713	-1.03658	6hr down vs control	0.948858	0.996108	1.00499	1.00499	48hr up vs control	0.669288	0.996448	1.04175	1.04175	48hr up vs 6hr	0.107314	0.00501773	0.163651	1
294	ENSG00000201229_st	20532843	ENSG00000201229	ENSG00000201229_st	0.337097	0.999459	0.188797	0.999934	1.20045	1.20045	6hr up vs control	0.996017	0.999896	0.99947	-1.00053	48hr down vs control	0.187671	0.996448	0.832583	-1.20108	48hr down vs 6hr	1.27524	0.111475	0.305952	1
295	ENSG00000201245_st	20532844	ENSG00000201245	ENSG00000201245_st	0.79512	0.999459	0.625921	0.999934	1.06594	1.06594	6hr up vs control	0.836449	0.996108	0.978321	-1.02216	48hr down vs control	0.515577	0.996448	0.917799	-1.08956	48hr down vs 6hr	0.236938	0.0206414	0.304911	1
296	ENSG00000201245_x_st	20532845	ENSG00000201245	ENSG00000201245_x_st	0.926324	0.999459	0.748884	0.999934	1.05855	1.05855	6hr up vs control	0.75314	0.996108	1.0467	1.0467	48hr up vs control	0.949294	0.996448	0.988801	-1.01133	48hr down vs 6hr	0.0773741	0.0125388	0.56719	1
297	ENSG00000201300_x_st	20532846	ENSG00000201300	ENSG00000201300_x_st	0.499781	0.999459	0.278834	0.999934	0.920698	-1.08613	6hr down vs control	0.428656	0.996108	0.952872	-1.04946	48hr down vs control	0.640461	0.996448	1.03494	1.03494	48hr up vs 6hr	0.767083	0.0210923	0.0962387	1
298	ENSG00000201316_st	20532847	ENSG00000201316	ENSG00000201316_st	0.973832	0.999459	0.959909	0.999934	1.00995	1.00995	6hr up vs control	0.827322	0.996108	1.03578	1.03578	48hr up vs control	0.898087	0.996448	1.02557	1.02557	48hr up vs 6hr	0.0266169	0.0053408	0.70229	1
299	ENSG00000201329_st	20532848	ENSG00000201329	ENSG00000201329_st	0.256891	0.999459	0.345434	0.999934	0.896627	-1.11529	6hr down vs control	0.115412	0.996108	0.853629	-1.17147	48hr down vs control	0.662482	0.996448	0.952044	-1.05037	48hr down vs 6hr	1.66073	0.107254	0.226038	1
300	ENSG00000201346_st	20532849	ENSG00000201346	ENSG00000201346_st	0.545935	0.999459	0.917202	0.999934	0.987558	-1.0126	6hr down vs control	0.350265	0.996108	1.09958	1.09958	48hr up vs control	0.385792	0.996448	1.11343	1.11343	48hr up vs 6hr	0.66074	0.049492	0.262164	1
301	ENSG00000201348_st	20532850	ENSG00000201348	ENSG00000201348_st	0.5948	0.999459	0.513837	0.999934	1.05317	1.05317	6hr up vs control	0.663731	0.996108	0.972474	-1.02831	48hr down vs control	0.325153	0.996448	0.92338	-1.08298	48hr down vs 6hr	0.560069	0.0176432	0.110256	1
302	ENSG00000201368_st	20532851	ENSG00000201368	ENSG00000201368_st	0.928028	0.999459	0.843789	0.999934	1.04352	1.04352	6hr up vs control	0.833539	0.996108	0.963576	-1.0378	48hr down vs control	0.713365	0.996448	0.923392	-1.08296	48hr down vs 6hr	0.0754957	0.0181832	0.842979	1
303	ENSG00000201376_st	20532852	ENSG00000201376	ENSG00000201376_st	0.284687	0.999459	0.854147	0.999934	1.02708	1.02708	6hr up vs control	0.141806	0.996108	1.20847	1.20847	48hr up vs control	0.283725	0.996448	1.17661	1.17661	48hr up vs 6hr	1.51144	0.164633	0.381236	1
304	ENSG00000201384_st	20532853	ENSG00000201384	ENSG00000201384_st	0.944937	0.999459	0.778155	0.999934	1.02526	1.02526	6hr up vs control	0.792337	0.996108	1.01921	1.01921	48hr up vs control	0.946556	0.996448	0.994099	-1.00594	48hr down vs 6hr	0.0570982	0.00229963	0.140963	1
305	ENSG00000201388_st	20532854	ENSG00000201388	ENSG00000201388_st	0.509206	0.999459	0.730323	0.999934	1.03751	1.03751	6hr up vs control	0.265168	0.996108	1.1068	1.1068	48hr up vs control	0.548683	0.996448	1.06679	1.06679	48hr up vs 6hr	0.744365	0.0435111	0.204589	1
306	ENSG00000201393_st	20532855	ENSG00000201393	ENSG00000201393_st	0.731132	0.999459	0.48615	0.999934	0.82975	-1.20518	6hr down vs control	0.561521	0.996108	0.881336	-1.13464	48hr down vs control	0.819012	0.996448	1.06217	1.06217	48hr up vs 6hr	0.327599	0.11719	1.25203	1
307	ENSG00000201398_st	20532856	ENSG00000201398	ENSG00000201398_st	0.345098	0.999459	0.805169	0.999934	0.961883	-1.03963	6hr down vs control	0.22969	0.996108	1.17701	1.17701	48hr up vs control	0.225044	0.996448	1.22365	1.22365	48hr up vs 6hr	1.24334	0.158798	0.447014	1
308	ENSG00000201398_x_st	20532857	ENSG00000201398	ENSG00000201398_x_st	0.230511	0.999459	0.573762	0.999934	0.915892	-1.09183	6hr down vs control	0.199432	0.996108	1.18802	1.18802	48hr up vs control	0.124155	0.996448	1.29712	1.29712	48hr up vs 6hr	1.82299	0.224394	0.430818	1
309	ENSG00000201407_st	20532858	ENSG00000201407	ENSG00000201407_st	0.826699	0.999459	0.794204	0.999934	0.980973	-1.0194	6hr down vs control	0.698326	0.996108	1.02365	1.02365	48hr up vs control	0.566906	0.996448	1.04351	1.04351	48hr up vs 6hr	0.195584	0.00545462	0.0976109	1
310	ENSG00000201410_st	20532859	ENSG00000201410	ENSG00000201410_st	0.52297	0.999459	0.353044	0.999934	1.12249	1.12249	6hr up vs control	0.346963	0.996108	1.10034	1.10034	48hr up vs control	0.868681	0.996448	0.980274	-1.02012	48hr down vs 6hr	0.712144	0.0533424	0.262164	1
311	ENSG00000201448_st	20532860	ENSG00000201448	ENSG00000201448_st	0.78079	0.999459	0.71214	0.999934	0.967114	-1.034	6hr down vs control	0.704825	0.996108	1.02844	1.02844	48hr up vs control	0.502654	0.996448	1.06341	1.06341	48hr up vs 6hr	0.256406	0.010773	0.147054	1
312	ENSG00000201448_x_st	20532861	ENSG00000201448	ENSG00000201448_x_st	0.985071	0.999459	0.913834	0.999934	0.988192	-1.01195	6hr down vs control	0.942168	0.996108	1.00652	1.00652	48hr up vs control	0.867119	0.996448	1.01855	1.01855	48hr up vs 6hr	0.0150739	0.000938094	0.217816	1
313	ENSG00000201465_st	20532862	ENSG00000201465	ENSG00000201465_st	0.221202	0.999459	0.159434	0.999934	1.11559	1.11559	6hr up vs control	0.136634	0.996108	1.10007	1.10007	48hr up vs control	0.84593	0.996448	0.986086	-1.01411	48hr down vs 6hr	1.88606	0.0505429	0.0937934	1
314	ENSG00000201467_st	20532863	ENSG00000201467	ENSG00000201467_st	0.35183	0.999459	0.804825	0.999934	1.01527	1.01527	6hr up vs control	0.234719	0.996108	0.939256	-1.06467	48hr down vs control	0.228924	0.996448	0.925133	-1.08093	48hr down vs 6hr	1.21723	0.0235434	0.0676962	1
315	ENSG00000201467_x_st	20532864	ENSG00000201467	ENSG00000201467_x_st	0.642412	0.999459	0.563679	0.999934	1.04368	1.04368	6hr up vs control	0.669334	0.996108	0.974655	-1.026	48hr down vs control	0.364464	0.996448	0.933864	-1.07082	48hr down vs 6hr	0.471718	0.0130338	0.0967069	1
316	ENSG00000201500_st	20532865	ENSG00000201500	ENSG00000201500_st	0.304262	0.999459	0.360971	0.999934	0.942695	-1.06079	6hr down vs control	0.142855	0.996108	0.921857	-1.08477	48hr down vs control	0.722185	0.996448	0.977895	-1.0226	48hr down vs 6hr	1.41713	0.0286774	0.0708269	1
317	ENSG00000201502_st	20532866	ENSG00000201502	ENSG00000201502_st	0.888811	0.999459	0.73457	0.999934	1.02997	1.02997	6hr up vs control	0.872982	0.996108	0.988734	-1.01139	48hr down vs control	0.640282	0.996448	0.959964	-1.04171	48hr down vs 6hr	0.119877	0.00465929	0.136035	1
318	ENSG00000201502_x_st	20532867	ENSG00000201502	ENSG00000201502_x_st	0.878908	0.999459	0.935837	0.999934	1.00977	1.00977	6hr up vs control	0.681635	0.996108	0.960096	-1.04156	48hr down vs control	0.678213	0.996448	0.950802	-1.05174	48hr down vs 6hr	0.131484	0.00991797	0.264008	1
319	ENSG00000201516_st	20532868	ENSG00000201516	ENSG00000201516_st	0.181136	0.999459	0.0863309	0.999934	0.656443	-1.52336	6hr down vs control	0.201096	0.996108	0.78415	-1.27527	48hr down vs control	0.427469	0.996448	1.19454	1.19454	48hr up vs 6hr	2.20252	0.544523	0.865296	1
320	ENSG00000201541_st	20532869	ENSG00000201541	ENSG00000201541_st	0.320737	0.999459	0.711189	0.999934	0.947483	-1.05543	6hr down vs control	0.235748	0.996108	1.15966	1.15966	48hr up vs control	0.191784	0.996448	1.22394	1.22394	48hr up vs 6hr	1.3436	0.145906	0.380075	1
321	ENSG00000201541_x_st	20532870	ENSG00000201541	ENSG00000201541_x_st	0.526911	0.999459	0.640453	0.999934	0.929829	-1.07547	6hr down vs control	0.456887	0.996108	1.10059	1.10059	48hr up vs control	0.295347	0.996448	1.18364	1.18364	48hr up vs 6hr	0.70312	0.0867354	0.431753	1
322	ENSG00000201542_st	20532871	ENSG00000201542	ENSG00000201542_st	0.105283	0.999459	0.100508	0.999934	1.1951	1.1951	6hr up vs control	0.483751	0.996108	0.944696	-1.05854	48hr down vs control	0.0413055	0.996448	0.790476	-1.26506	48hr down vs 6hr	3.15877	0.15572	0.172542	1
323	ENSG00000201592_s_st	20532872	ENSG00000201592	ENSG00000201592_s_st	0.727882	0.999459	0.820456	0.999934	1.11199	1.11199	6hr up vs control	0.557114	0.996108	0.797134	-1.25449	48hr down vs control	0.483967	0.996448	0.716854	-1.39498	48hr down vs 6hr	0.332474	0.37447	3.94209	1
324	ENSG00000201619_st	20532873	ENSG00000201619	ENSG00000201619_st	0.565821	0.999459	0.50626	0.999934	0.867839	-1.15229	6hr down vs control	0.31822	0.996108	0.837318	-1.19429	48hr down vs control	0.864585	0.996448	0.964831	-1.03645	48hr down vs 6hr	0.618425	0.140573	0.795579	1
325	ENSG00000201619_x_st	20532874	ENSG00000201619	ENSG00000201619_x_st	0.627501	0.999459	0.743428	0.999934	0.92285	-1.0836	6hr down vs control	0.496148	0.996108	1.14817	1.14817	48hr up vs control	0.38496	0.996448	1.24415	1.24415	48hr up vs 6hr	0.498458	0.153769	1.07971	1
326	ENSG00000201660_st	20532875	ENSG00000201660	ENSG00000201660_st	0.134182	0.999459	0.0684684	0.999934	1.29963	1.29963	6hr up vs control	0.951349	0.996108	1.00631	1.00631	48hr up vs control	0.0738924	0.996448	0.774303	-1.29148	48hr down vs 6hr	2.71296	0.223447	0.28827	1
327	ENSG00000201666_st	20532876	ENSG00000201666	ENSG00000201666_st	0.535394	0.999459	0.380631	0.999934	1.2054	1.2054	6hr up vs control	0.803248	0.996108	0.958688	-1.04309	48hr down vs control	0.289116	0.996448	0.795326	-1.25735	48hr down vs 6hr	0.683984	0.151359	0.774516	1
328	ENSG00000201674_s_st	20532877	ENSG00000201674	ENSG00000201674_s_st	0.594577	0.999459	0.80182	0.999934	1.01732	1.01732	6hr up vs control	0.331537	0.996108	1.0577	1.0577	48hr up vs control	0.573061	0.996448	1.03969	1.03969	48hr up vs 6hr	0.560505	0.0134923	0.0842509	1
329	ENSG00000201701_st	20532878	ENSG00000201701	ENSG00000201701_st	0.174175	0.999459	0.554092	0.999934	0.933592	-1.07113	6hr down vs control	0.0724958	0.996108	0.826306	-1.21021	48hr down vs control	0.306196	0.996448	0.885082	-1.12984	48hr down vs 6hr	2.26672	0.153898	0.237631	1
330	ENSG00000201701_x_st	20532879	ENSG00000201701	ENSG00000201701_x_st	0.111187	0.999459	0.150838	0.999934	0.793498	-1.26024	6hr down vs control	0.0496928	0.996108	0.757751	-1.31969	48hr down vs control	0.757293	0.996448	0.95495	-1.04718	48hr down vs 6hr	3.05577	0.348885	0.399604	1
331	ENSG00000201710_st	20532880	ENSG00000201710	ENSG00000201710_st	0.0779369	0.999459	0.175888	0.999934	1.12154	1.12154	6hr up vs control	0.0303985	0.996108	1.18328	1.18328	48hr up vs control	0.504533	0.996448	1.05505	1.05505	48hr up vs 6hr	3.75626	0.121003	0.112747	1
332	ENSG00000201710_x_st	20532881	ENSG00000201710	ENSG00000201710_x_st	0.60022	0.999459	0.733928	0.999934	1.06925	1.06925	6hr up vs control	0.330616	0.996108	1.17532	1.17532	48hr up vs control	0.632578	0.996448	1.0992	1.0992	48hr up vs 6hr	0.54956	0.109263	0.695863	1
333	ENSG00000201733_st	20532882	ENSG00000201733	ENSG00000201733_st	0.825145	0.999459	0.628693	0.999934	0.915928	-1.09179	6hr down vs control	0.896698	0.996108	1.01928	1.01928	48hr up vs control	0.55771	0.996448	1.11283	1.11283	48hr up vs 6hr	0.197571	0.0330868	0.586137	1
334	ENSG00000201733_x_st	20532883	ENSG00000201733	ENSG00000201733_x_st	0.8712	0.999459	0.632531	0.999934	0.915928	-1.09179	6hr down vs control	0.967564	0.996359	0.993973	-1.00606	48hr down vs control	0.655772	0.996448	1.08521	1.08521	48hr up vs 6hr	0.140636	0.0240965	0.599687	1
335	ENSG00000201791_st	20532884	ENSG00000201791	ENSG00000201791_st	0.435676	0.999459	0.214758	0.999934	1.12702	1.12702	6hr up vs control	0.668715	0.996108	1.03247	1.03247	48hr up vs control	0.350809	0.996448	0.91611	-1.09157	48hr down vs 6hr	0.937763	0.0399918	0.149261	1
336	ENSG00000201791_x_st	20532885	ENSG00000201791	ENSG00000201791_x_st	0.413725	0.999459	0.200477	0.999934	1.10846	1.10846	6hr up vs control	0.524373	0.996108	1.04066	1.04066	48hr up vs control	0.415066	0.996448	0.938837	-1.06515	48hr down vs 6hr	1.0038	0.0295768	0.103127	1
337	ENSG00000201807_st	20532886	ENSG00000201807	ENSG00000201807_st	0.525757	0.999459	0.627923	0.999934	1.054	1.054	6hr up vs control	0.273637	0.996108	1.10591	1.10591	48hr up vs control	0.657316	0.996448	1.04925	1.04925	48hr up vs 6hr	0.705753	0.0421994	0.209277	1
338	ENSG00000201807_x_st	20532887	ENSG00000201807	ENSG00000201807_x_st	0.707861	0.999459	0.446356	0.999934	1.07627	1.07627	6hr up vs control	0.580038	0.996108	1.0441	1.0441	48hr up vs control	0.748816	0.996448	0.970107	-1.03081	48hr down vs 6hr	0.363137	0.0167316	0.161263	1
339	ENSG00000201809_st	20532888	ENSG00000201809	ENSG00000201809_st	0.0936854	0.999459	0.444888	0.999934	1.04133	1.04133	6hr up vs control	0.0953808	0.996108	0.924306	-1.08189	48hr down vs control	0.0486935	0.996448	0.887619	-1.12661	48hr down vs 6hr	3.38456	0.0470272	0.0486312	1
340	ENSG00000201810_st	20532889	ENSG00000201810	ENSG00000201810_st	0.908429	0.999459	0.678949	0.999934	0.937896	-1.06622	6hr down vs control	0.8025	0.996108	0.968986	-1.03201	48hr down vs control	0.832469	0.996448	1.03315	1.03315	48hr up vs 6hr	0.0973679	0.0119213	0.428525	1
341	ENSG00000201810_x_st	20532890	ENSG00000201810	ENSG00000201810_x_st	0.489573	0.999459	0.250307	0.999934	0.851162	-1.17486	6hr down vs control	0.555881	0.996108	0.937141	-1.06708	48hr down vs control	0.478578	0.996448	1.10101	1.10101	48hr up vs 6hr	0.792316	0.0726981	0.321139	1
342	ENSG00000201811_st	20532891	ENSG00000201811	ENSG00000201811_st	0.805629	0.999459	0.52936	0.999934	0.879388	-1.13715	6hr down vs control	0.856221	0.996108	0.970624	-1.03026	48hr down vs control	0.626952	0.996448	1.10375	1.10375	48hr up vs 6hr	0.222945	0.0466923	0.733021	1
343	ENSG00000201816_st	20532892	ENSG00000201816	ENSG00000201816_st	0.885627	0.999459	0.663816	0.999934	0.902303	-1.10828	6hr down vs control	0.999593	0.999896	1.0001	1.0001	48hr up vs control	0.663521	0.996448	1.10838	1.10838	48hr up vs 6hr	0.123592	0.0352297	0.997672	1
344	ENSG00000201827_st	20532893	ENSG00000201827	ENSG00000201827_st	0.950936	0.999459	0.836762	0.999934	1.04255	1.04255	6hr up vs control	0.901768	0.996108	0.979845	-1.02057	48hr down vs control	0.759516	0.996448	0.939853	-1.064	48hr down vs 6hr	0.0506717	0.010679	0.73762	1
345	ENSG00000201827_x_st	20532894	ENSG00000201827	ENSG00000201827_x_st	0.682233	0.999459	0.398567	0.999934	1.16537	1.16537	6hr up vs control	0.718805	0.996108	1.0535	1.0535	48hr up vs control	0.571981	0.996448	0.904008	-1.10619	48hr down vs 6hr	0.404054	0.0650009	0.563051	1
346	ENSG00000201847_st	20532895	ENSG00000201847	ENSG00000201847_st	0.940468	0.999459	0.979074	0.999934	1.00407	1.00407	6hr up vs control	0.750056	0.996108	1.04128	1.04128	48hr up vs control	0.814681	0.996448	1.03706	1.03706	48hr up vs 6hr	0.061919	0.00768292	0.434281	1
347	ENSG00000201847_x_st	20532896	ENSG00000201847	ENSG00000201847_x_st	0.898982	0.999459	0.987366	0.999934	1.00254	1.00254	6hr up vs control	0.679463	0.996108	1.05584	1.05584	48hr up vs control	0.747107	0.996448	1.05317	1.05317	48hr up vs 6hr	0.108129	0.0143106	0.463218	1
348	ENSG00000201853_st	20532897	ENSG00000201853	ENSG00000201853_st	0.964252	0.999459	0.796417	0.999934	1.03922	1.03922	6hr up vs control	0.941692	0.996108	1.00892	1.00892	48hr up vs control	0.842569	0.996448	0.97085	-1.03002	48hr down vs 6hr	0.0365924	0.00418394	0.400186	1
349	ENSG00000201863_st	20532898	ENSG00000201863	ENSG00000201863_st	0.769747	0.999459	0.996456	0.999934	1.00075	1.00075	6hr up vs control	0.523696	0.996108	0.914569	-1.09341	48hr down vs control	0.597779	0.996448	0.913883	-1.09423	48hr down vs 6hr	0.271725	0.0400622	0.516028	1
350	ENSG00000201863_x_st	20532899	ENSG00000201863	ENSG00000201863_x_st	0.697439	0.999459	0.989522	0.999934	0.997806	-1.0022	6hr down vs control	0.449568	0.996108	0.899826	-1.11133	48hr down vs control	0.542395	0.996448	0.901805	-1.10889	48hr down vs 6hr	0.379543	0.0548998	0.506265	1
351	ENSG00000201882_st	20532900	ENSG00000201882	ENSG00000201882_st	0.200188	0.999459	0.483998	0.999934	1.07121	1.07121	6hr up vs control	0.0832928	0.996108	1.16585	1.16585	48hr up vs control	0.393404	0.996448	1.08834	1.08834	48hr up vs 6hr	2.04188	0.0982268	0.168371	1
352	ENSG00000201898_x_st	20532901	ENSG00000201898	ENSG00000201898_x_st	0.339048	0.999459	0.185513	0.999934	0.871647	-1.14725	6hr down vs control	0.971414	0.997483	0.997167	-1.00284	48hr down vs control	0.193647	0.996448	1.144	1.144	48hr up vs 6hr	1.26737	0.0615853	0.170075	1
353	ENSG00000201944_st	20532902	ENSG00000201944	ENSG00000201944_st	0.351106	0.999459	0.411501	0.999934	0.907275	-1.1022	6hr down vs control	0.167737	0.996108	0.869343	-1.15029	48hr down vs control	0.712913	0.996448	0.958191	-1.04363	48hr down vs 6hr	1.22001	0.0840922	0.241246	1
354	ENSG00000201945_st	20532903	ENSG00000201945	ENSG00000201945_st	0.756201	0.999459	0.836232	0.999934	1.03706	1.03706	6hr up vs control	0.474437	0.996108	1.11034	1.11034	48hr up vs control	0.699294	0.996448	1.07066	1.07066	48hr up vs 6hr	0.290907	0.046451	0.558867	1
355	ENSG00000201957_st	20532904	ENSG00000201957	ENSG00000201957_st	0.126727	0.999459	0.335729	0.999934	1.09227	1.09227	6hr up vs control	0.0494756	0.996108	1.17982	1.17982	48hr up vs control	0.396527	0.996448	1.08016	1.08016	48hr up vs 6hr	2.81526	0.113932	0.141643	1
356	ENSG00000201980_st	20532905	ENSG00000201980	ENSG00000201980_st	0.234417	0.999459	0.123396	0.999934	1.25271	1.25271	6hr up vs control	0.960644	0.996108	1.00539	1.00539	48hr up vs control	0.131136	0.996448	0.802567	-1.246	48hr down vs 6hr	1.7975	0.165173	0.321617	1
357	ENSG00000202023_st	20532906	ENSG00000202023	ENSG00000202023_st	0.16	0.999459	0.576277	0.999934	0.928966	-1.07647	6hr down vs control	0.0666223	0.996108	0.800289	-1.24955	48hr down vs control	0.274403	0.996448	0.861484	-1.16079	48hr down vs 6hr	2.40829	0.211339	0.307142	1
358	ENSG00000202023_x_st	20532907	ENSG00000202023	ENSG00000202023_x_st	0.326977	0.999459	0.679489	0.999934	0.939186	-1.06475	6hr down vs control	0.152682	0.996108	0.826361	-1.21013	48hr down vs control	0.408563	0.996448	0.879869	-1.13653	48hr down vs 6hr	1.31701	0.154965	0.411827	1
359	ENSG00000202059_st	20532908	ENSG00000202059	ENSG00000202059_st	0.106622	0.999459	0.0444434	0.999934	1.17024	1.17024	6hr up vs control	0.629417	0.996108	1.02684	1.02684	48hr up vs control	0.0815604	0.996448	0.877463	-1.13965	48hr down vs 6hr	3.13478	0.0719405	0.0803221	1
360	ENSG00000202059_x_st	20532909	ENSG00000202059	ENSG00000202059_x_st	0.031674	0.999459	0.0236242	0.999934	1.14599	1.14599	6hr up vs control	0.0237583	0.996108	1.11752	1.11752	48hr up vs control	0.611269	0.996448	0.975155	-1.02548	48hr down vs 6hr	5.88509	0.0730871	0.0434666	1
361	ENSG00000202183_st	20532910	ENSG00000202183	ENSG00000202183_st	0.77926	0.999459	0.509061	0.999934	0.913348	-1.09487	6hr down vs control	0.666327	0.996108	0.953258	-1.04903	48hr down vs control	0.752311	0.996448	1.0437	1.0437	48hr up vs 6hr	0.258511	0.0243562	0.32976	1
362	ENSG00000202189_x_st	20532911	ENSG00000202189	ENSG00000202189_x_st	0.552525	0.999459	0.580545	0.999934	0.867517	-1.15272	6hr down vs control	0.532345	0.996108	1.1406	1.1406	48hr up vs control	0.301457	0.996448	1.31478	1.31478	48hr up vs 6hr	0.646502	0.215972	1.16922	1
363	ENSG00000202216_st	20532912	ENSG00000202216	ENSG00000202216_st	0.188975	0.999459	0.491804	0.999934	1.09123	1.09123	6hr up vs control	0.0781429	0.996108	1.22464	1.22464	48hr up vs control	0.369848	0.996448	1.12226	1.12226	48hr up vs 6hr	2.13391	0.1716	0.281456	1
364	ENSG00000202216_x_st	20532913	ENSG00000202216	ENSG00000202216_x_st	0.0478746	0.999459	0.358923	0.999934	1.07195	1.07195	6hr up vs control	0.0174204	0.996108	1.1959	1.1959	48hr up vs control	0.166003	0.996448	1.11563	1.11563	48hr up vs 6hr	4.84029	0.134552	0.097294	1
365	ENSG00000202231_st	20532914	ENSG00000202231	ENSG00000202231_st	0.893999	0.999459	0.649204	0.999934	0.959583	-1.04212	6hr down vs control	0.820825	0.996108	0.983465	-1.01681	48hr down vs control	0.785311	0.996448	1.02489	1.02489	48hr up vs 6hr	0.113864	0.00476618	0.146505	1
366	ENSG00000202233_st	20532915	ENSG00000202233	ENSG00000202233_st	0.427014	0.999459	0.219928	0.999934	0.839203	-1.19161	6hr down vs control	0.813854	0.996108	0.974355	-1.02632	48hr down vs control	0.288895	0.996448	1.16105	1.16105	48hr up vs 6hr	0.963299	0.0905447	0.328981	1
367	ENSG00000202252_st	20532916	ENSG00000202252	ENSG00000202252_st	0.803921	0.999459	0.524976	0.999934	1.2046	1.2046	6hr up vs control	0.829392	0.996108	1.05214	1.05214	48hr up vs control	0.641609	0.996448	0.873435	-1.14491	48hr down vs 6hr	0.225203	0.0967876	1.50423	1
368	ENSG00000202268_st	20532917	ENSG00000202268	ENSG00000202268_st	0.656338	0.999459	0.919014	0.999934	1.0125	1.0125	6hr up vs control	0.397414	0.996108	1.09063	1.09063	48hr up vs control	0.548423	0.996448	1.07716	1.07716	48hr up vs 6hr	0.447456	0.0345226	0.270036	1
369	ENSG00000202268_x_st	20532918	ENSG00000202268	ENSG00000202268_x_st	0.951078	0.999459	0.831985	0.999934	1.02189	1.02189	6hr up vs control	0.908353	0.996108	0.990466	-1.00963	48hr down vs control	0.760004	0.996448	0.969254	-1.03172	48hr down vs 6hr	0.0505201	0.00270992	0.187742	1
370	ENSG00000202269_st	20532919	ENSG00000202269	ENSG00000202269_st	0.316982	0.999459	0.421406	0.999934	1.08334	1.08334	6hr up vs control	0.145729	0.996108	1.13345	1.13345	48hr up vs control	0.644275	0.996448	1.04625	1.04625	48hr up vs 6hr	1.35992	0.0663303	0.170713	1
371	ENSG00000202269_x_st	20532920	ENSG00000202269	ENSG00000202269_x_st	0.221755	0.999459	0.916473	0.999934	0.98586	-1.01434	6hr down vs control	0.128367	0.996108	1.20247	1.20247	48hr up vs control	0.17321	0.996448	1.21972	1.21972	48hr up vs 6hr	1.88222	0.179241	0.3333	1
372	ENSG00000202275_st	20532921	ENSG00000202275	ENSG00000202275_st	0.484317	0.999459	0.873194	0.999934	1.02001	1.02001	6hr up vs control	0.263251	0.996108	1.12622	1.12622	48hr up vs control	0.435177	0.996448	1.10413	1.10413	48hr up vs 6hr	0.805574	0.0640453	0.278259	1
373	ENSG00000202283_st	20532922	ENSG00000202283	ENSG00000202283_st	0.284314	0.999459	0.127376	0.999934	0.814896	-1.22715	6hr down vs control	0.61081	0.996108	0.949831	-1.05282	48hr down vs control	0.236564	0.996448	1.16559	1.16559	48hr up vs 6hr	1.51332	0.117682	0.272175	1
374	ENSG00000202335_st	20532923	ENSG00000202335	ENSG00000202335_st	0.650548	0.999459	0.844177	0.999934	1.03448	1.03448	6hr up vs control	0.380257	0.996108	1.1355	1.1355	48hr up vs control	0.592576	0.996448	1.09765	1.09765	48hr up vs 6hr	0.457462	0.070144	0.536665	1
375	ENSG00000202335_x_st	20532924	ENSG00000202335	ENSG00000202335_x_st	0.624564	0.999459	0.947816	0.999934	0.986294	-1.0139	6hr down vs control	0.404741	0.996108	1.15867	1.15867	48hr up vs control	0.454517	0.996448	1.17477	1.17477	48hr up vs 6hr	0.503821	0.115751	0.804115	1
376	ENSG00000202343_st	20532925	ENSG00000202343	ENSG00000202343_st	0.0944239	0.999459	0.242769	0.999934	0.887272	-1.12705	6hr down vs control	0.0362313	0.996108	0.820489	-1.21878	48hr down vs control	0.4315	0.996448	0.924733	-1.08139	48hr down vs 6hr	3.36913	0.16438	0.170765	1
377	ENSG00000202374_st	20532926	ENSG00000202374	ENSG00000202374_st	0.85064	0.999459	0.584784	0.999934	1.10481	1.10481	6hr up vs control	0.860471	0.996108	1.02625	1.02625	48hr up vs control	0.684447	0.996448	0.928895	-1.07655	48hr down vs 6hr	0.165563	0.0278384	0.588502	1
378	ENSG00000202377_st	20532927	ENSG00000202377	ENSG00000202377_st	0.0258157	0.999459	0.0293926	0.999934	1.31959	1.31959	6hr up vs control	0.342635	0.996108	0.919008	-1.08813	48hr down vs control	0.00922199	0.996448	0.696437	-1.43588	48hr down vs 6hr	6.44983	0.369743	0.200641	1
379	ENSG00000202379_st	20532928	ENSG00000202379	ENSG00000202379_st	0.940629	0.999459	0.745337	0.999934	0.960444	-1.04119	6hr down vs control	0.961605	0.996108	0.995147	-1.00488	48hr down vs control	0.774956	0.996448	1.03613	1.03613	48hr up vs 6hr	0.0617453	0.00488895	0.277128	1
380	ENSG00000202389_st	20532929	ENSG00000202389	ENSG00000202389_st	0.273866	0.999459	0.151576	0.999934	1.23836	1.23836	6hr up vs control	0.98723	0.999052	0.998203	-1.0018	48hr down vs control	0.148643	0.996448	0.806065	-1.24059	48hr down vs 6hr	1.56724	0.15351	0.342822	1
381	ENSG00000202434_st	20532930	ENSG00000202434	ENSG00000202434_st	0.666137	0.999459	0.38745	0.999934	1.15938	1.15938	6hr up vs control	0.791611	0.996108	1.03663	1.03663	48hr up vs control	0.508076	0.996448	0.89412	-1.11842	48hr down vs 6hr	0.430777	0.0615815	0.50034	1
382	ENSG00000202440_x_st	20532931	ENSG00000202440	ENSG00000202440_x_st	0.64344	0.999459	0.409506	0.999934	0.868481	-1.15144	6hr down vs control	0.985531	0.999052	1.00247	1.00247	48hr up vs control	0.401775	0.996448	1.15428	1.15428	48hr up vs 6hr	0.469903	0.0674056	0.50206	1
383	ENSG00000202449_st	20532932	ENSG00000202449	ENSG00000202449_st	0.797621	0.999459	0.534196	0.999934	1.07086	1.07086	6hr up vs control	0.934975	0.996108	1.00726	1.00726	48hr up vs control	0.577145	0.996448	0.940603	-1.06315	48hr down vs 6hr	0.233586	0.014223	0.213114	1
384	ENSG00000202479_st	20532933	ENSG00000202479	ENSG00000202479_st	0.137859	0.999459	0.0875611	0.999934	1.3316	1.3316	6hr up vs control	0.797664	0.996108	0.969112	-1.03187	48hr down vs control	0.0635203	0.996448	0.727781	-1.37404	48hr down vs 6hr	2.66515	0.30796	0.404427	1
385	ENSG00000202479_x_st	20532934	ENSG00000202479	ENSG00000202479_x_st	0.152271	0.999459	0.0757304	0.999934	1.34137	1.34137	6hr up vs control	0.910076	0.996108	1.01357	1.01357	48hr up vs control	0.0872044	0.996448	0.755624	-1.32341	48hr down vs 6hr	2.49248	0.274966	0.386115	1
386	ENSG00000202482_s_st	20532935	ENSG00000202482	ENSG00000202482_s_st	0.587032	0.999459	0.89366	0.999934	1.02077	1.02077	6hr up vs control	0.390895	0.996108	0.89519	-1.11708	48hr down vs control	0.405402	0.996448	0.876978	-1.14028	48hr down vs 6hr	0.575347	0.0702216	0.427178	1
387	ENSG00000202498_x_st	20532936	ENSG00000202498	ENSG00000202498_x_st	0.482259	0.999459	0.302737	0.999934	1.08231	1.08231	6hr up vs control	0.91407	0.996108	0.993526	-1.00652	48hr down vs control	0.267843	0.996448	0.917968	-1.08936	48hr down vs 6hr	0.810816	0.0227566	0.0982321	1
388	ENSG00000202517_st	20532937	ENSG00000202517	ENSG00000202517_st	0.269212	0.999459	0.467974	0.999934	0.957968	-1.04388	6hr down vs control	0.285068	0.996108	1.05431	1.05431	48hr up vs control	0.130563	0.996448	1.10057	1.10057	48hr up vs 6hr	1.59212	0.0276741	0.0608368	1
389	ENSG00000202537_st	20532938	ENSG00000202537	ENSG00000202537_st	0.912357	0.999459	0.803359	0.999934	1.04168	1.04168	6hr up vs control	0.840178	0.996108	0.973378	-1.02735	48hr down vs control	0.680454	0.996448	0.934428	-1.07017	48hr down vs 6hr	0.0929361	0.0128604	0.484327	1
390	ENSG00000206592_st	20532939	ENSG00000206592	ENSG00000206592_st	0.878443	0.999459	0.721705	0.999934	1.03453	1.03453	6hr up vs control	0.867317	0.996108	0.987132	-1.01304	48hr down vs control	0.624159	0.996448	0.954185	-1.04802	48hr down vs 6hr	0.132033	0.00613968	0.162754	1
391	ENSG00000206603_s_st	20532940	ENSG00000206603	ENSG00000206603_s_st	0.522977	0.999459	0.91064	0.999934	1.05704	1.05704	6hr up vs control	0.295015	0.996108	1.55354	1.55354	48hr up vs control	0.445828	0.996448	1.46971	1.46971	48hr up vs 6hr	0.712129	0.898302	4.41501	1
392	ENSG00000206603_st	20532941	ENSG00000206603	ENSG00000206603_st	0.369036	0.999459	0.179159	0.999934	0.78063	-1.28102	6hr down vs control	0.415556	0.996108	0.889392	-1.12436	48hr down vs control	0.457548	0.996448	1.13933	1.13933	48hr up vs 6hr	1.15332	0.176211	0.534751	1
393	ENSG00000206637_x_st	20532942	ENSG00000206637	ENSG00000206637_x_st	0.357274	0.999459	0.232706	0.999934	1.16592	1.16592	6hr up vs control	0.82987	0.996108	0.978828	-1.02163	48hr down vs control	0.180224	0.996448	0.839533	-1.19114	48hr down vs 6hr	1.19658	0.0917044	0.268235	1
394	ENSG00000206647_st	20532943	ENSG00000206647	ENSG00000206647_st	0.942097	0.999459	0.933687	0.999934	0.986862	-1.01331	6hr down vs control	0.742453	0.996108	0.958095	-1.04374	48hr down vs control	0.852497	0.996448	0.97085	-1.03003	48hr down vs 6hr	0.0601586	0.00785125	0.456782	1
395	ENSG00000206649_st	20532944	ENSG00000206649	ENSG00000206649_st	0.749756	0.999459	0.477346	0.999934	0.902836	-1.10762	6hr down vs control	0.644586	0.996108	0.947832	-1.05504	48hr down vs control	0.731493	0.996448	1.04984	1.04984	48hr up vs 6hr	0.300189	0.0308948	0.360212	1
396	ENSG00000206649_x_st	20532945	ENSG00000206649	ENSG00000206649_x_st	0.203628	0.999459	0.111964	0.999934	0.833126	-1.2003	6hr down vs control	0.172309	0.996108	0.882794	-1.13277	48hr down vs control	0.582332	0.996448	1.05962	1.05962	48hr up vs 6hr	2.01497	0.112838	0.196	1
397	ENSG00000206661_st	20532946	ENSG00000206661	ENSG00000206661_st	0.280546	0.999459	0.133199	0.999934	0.884641	-1.1304	6hr down vs control	0.768144	0.996108	0.982104	-1.01822	48hr down vs control	0.190785	0.996448	1.11017	1.11017	48hr up vs 6hr	1.53247	0.0442914	0.101157	1
398	ENSG00000206731_st	20532947	ENSG00000206731	ENSG00000206731_st	0.0869171	0.999459	0.147578	0.999934	0.869694	-1.14983	6hr down vs control	0.0363027	0.996108	0.834525	-1.19829	48hr down vs control	0.64498	0.996448	0.959561	-1.04214	48hr down vs 6hr	3.53365	0.144265	0.142891	1
399	ENSG00000206761_st	20532948	ENSG00000206761	ENSG00000206761_st	0.214773	0.999459	0.695684	0.999934	1.04452	1.04452	6hr up vs control	0.0960912	0.996108	1.1825	1.1825	48hr up vs control	0.283561	0.996448	1.1321	1.1321	48hr up vs 6hr	1.93164	0.122368	0.221723	1
400	ENSG00000206761_x_st	20532949	ENSG00000206761	ENSG00000206761_x_st	0.222075	0.999459	0.539798	0.999934	0.936277	-1.06806	6hr down vs control	0.202418	0.996108	1.12448	1.12448	48hr up vs control	0.116103	0.996448	1.20101	1.20101	48hr up vs 6hr	1.88	0.108914	0.202765	1
401	ENSG00000206776_st	20532950	ENSG00000206776	ENSG00000206776_st	0.400921	0.999459	0.192809	0.999934	1.1838	1.1838	6hr up vs control	0.511725	0.996108	1.06832	1.06832	48hr up vs control	0.4098	0.996448	0.902448	-1.1081	48hr down vs 6hr	1.04444	0.0794893	0.266376	1
402	ENSG00000206780_st	20532951	ENSG00000206780	ENSG00000206780_st	0.556499	0.999459	0.399367	0.999934	0.895949	-1.11614	6hr down vs control	0.353902	0.996108	0.905514	-1.10435	48hr down vs control	0.933319	0.996448	1.01068	1.01068	48hr up vs 6hr	0.63802	0.0530946	0.291262	1
403	ENSG00000206780_x_st	20532952	ENSG00000206780	ENSG00000206780_x_st	0.404701	0.999459	0.353346	0.999934	0.870057	-1.14935	6hr down vs control	0.218137	0.996108	0.856672	-1.16731	48hr down vs control	0.914951	0.996448	0.984615	-1.01563	48hr down vs 6hr	1.03227	0.112362	0.380973	1
404	ENSG00000206785_s_st	20532953	ENSG00000206785	ENSG00000206785_s_st	0.79588	0.999459	0.765109	0.999934	0.855921	-1.16833	6hr down vs control	0.514733	0.996108	0.755372	-1.32385	48hr down vs control	0.810113	0.996448	0.882526	-1.13311	48hr down vs 6hr	0.235918	0.328409	4.87217	1
405	ENSG00000206849_st	20532954	ENSG00000206849	ENSG00000206849_st	0.955025	0.999459	0.859812	0.999934	0.965985	-1.03521	6hr down vs control	0.775327	0.996108	0.95528	-1.04681	48hr down vs control	0.9546	0.996448	0.988918	-1.01121	48hr down vs 6hr	0.0463216	0.00917135	0.692976	1
406	ENSG00000206849_x_st	20532955	ENSG00000206849	ENSG00000206849_x_st	0.87155	0.999459	0.645215	0.999934	0.915754	-1.092	6hr down vs control	0.702025	0.996108	0.942177	-1.06137	48hr down vs control	0.880851	0.996448	1.02885	1.02885	48hr up vs 6hr	0.140218	0.0260583	0.650447	1
407	ENSG00000206853_st	20532956	ENSG00000206853	ENSG00000206853_st	0.199644	0.999459	0.41791	0.999934	1.08268	1.08268	6hr up vs control	0.228409	0.996108	0.905325	-1.10458	48hr down vs control	0.0937636	0.996448	0.836191	-1.1959	48hr down vs 6hr	2.04619	0.096742	0.165477	1
408	ENSG00000206878_st	20532957	ENSG00000206878	ENSG00000206878_st	0.481901	0.999459	0.243315	0.999934	0.854542	-1.17022	6hr down vs control	0.629151	0.996108	0.950412	-1.05218	48hr down vs control	0.417333	0.996448	1.11219	1.11219	48hr up vs 6hr	0.811728	0.0685817	0.29571	1
409	ENSG00000206886_st	20532958	ENSG00000206886	ENSG00000206886_st	0.966841	0.999459	0.972589	0.999934	0.992756	-1.0073	6hr down vs control	0.831496	0.996108	1.03751	1.03751	48hr up vs control	0.835185	0.996448	1.04508	1.04508	48hr up vs 6hr	0.0338844	0.00783991	0.809802	1
410	ENSG00000206886_x_st	20532959	ENSG00000206886	ENSG00000206886_x_st	0.997486	0.999459	0.986918	0.999934	0.996791	-1.00322	6hr down vs control	0.946278	0.996108	0.989273	-1.01084	48hr down vs control	0.969188	0.996448	0.992457	-1.0076	48hr down vs 6hr	0.00251811	0.00050001	0.694979	1
411	ENSG00000206897_st	20532960	ENSG00000206897	ENSG00000206897_st	0.977765	0.999459	0.844488	0.999934	1.04533	1.04533	6hr up vs control	0.893758	0.996108	1.02493	1.02493	48hr up vs control	0.930434	0.996448	0.980487	-1.0199	48hr down vs 6hr	0.0225585	0.00593771	0.921247	1
412	ENSG00000206897_x_st	20532961	ENSG00000206897	ENSG00000206897_x_st	0.205497	0.999459	0.0896322	0.999934	0.695331	-1.43816	6hr down vs control	0.644694	0.996108	0.929983	-1.07529	48hr down vs control	0.159121	0.996448	1.33747	1.33747	48hr up vs 6hr	2.00059	0.378187	0.661633	1
413	ENSG00000206898_st	20532962	ENSG00000206898	ENSG00000206898_st	0.467224	0.999459	0.362753	0.999934	0.858976	-1.16418	6hr down vs control	0.273118	0.996108	0.859306	-1.16373	48hr down vs control	0.998107	0.998789	1.00038	1.00038	48hr up vs 6hr	0.850003	0.115045	0.473713	1
414	ENSG00000206901_st	20532963	ENSG00000206901	ENSG00000206901_st	0.383345	0.999459	0.226906	0.999934	0.832704	-1.20091	6hr down vs control	0.286329	0.996108	0.877883	-1.1391	48hr down vs control	0.713596	0.996448	1.05426	1.05426	48hr up vs 6hr	1.10301	0.116948	0.37109	1
415	ENSG00000206903_s_st	20532964	ENSG00000206903	ENSG00000206903_s_st	0.989233	0.999459	0.889729	0.999934	1.14558	1.14558	6hr up vs control	0.977177	0.997759	1.02315	1.02315	48hr up vs control	0.908184	0.996448	0.893125	-1.11966	48hr down vs 6hr	0.010842	0.0537738	17.3591	1
416	ENSG00000206903_st	20532965	ENSG00000206903	ENSG00000206903_st	0.78017	0.999459	0.695792	0.999934	0.927306	-1.07839	6hr down vs control	0.503453	0.996108	0.898853	-1.11253	48hr down vs control	0.87112	0.996448	0.969316	-1.03166	48hr down vs 6hr	0.257258	0.0489699	0.666236	1
417	ENSG00000206903_x_st	20532966	ENSG00000206903	ENSG00000206903_x_st	0.869825	0.999459	0.897692	0.999934	0.973095	-1.02765	6hr down vs control	0.615177	0.996108	0.9159	-1.09182	48hr down vs control	0.775742	0.996448	0.941224	-1.06245	48hr down vs 6hr	0.142279	0.0330484	0.812972	1
418	ENSG00000206909_x_st	20532967	ENSG00000206909	ENSG00000206909_x_st	0.671692	0.999459	0.710777	0.999934	1.0485	1.0485	6hr up vs control	0.565749	0.996108	0.941455	-1.06219	48hr down vs control	0.408907	0.996448	0.897909	-1.1137	48hr down vs 6hr	0.421462	0.0351639	0.292016	1
419	ENSG00000206913_s_st	20532968	ENSG00000206913	ENSG00000206913_s_st	0.531534	0.999459	0.568306	0.999934	0.897238	-1.11453	6hr down vs control	0.280487	0.996108	0.841158	-1.18884	48hr down vs control	0.732121	0.996448	0.937497	-1.06667	48hr down vs 6hr	0.692643	0.126156	0.637478	1
420	ENSG00000206913_st	20532969	ENSG00000206913	ENSG00000206913_st	0.255543	0.999459	0.118292	0.999934	0.802465	-1.24616	6hr down vs control	0.735243	0.996108	0.965097	-1.03616	48hr down vs control	0.17916	0.996448	1.20267	1.20267	48hr up vs 6hr	1.6685	0.141547	0.296924	1
421	ENSG00000206947_st	20532970	ENSG00000206947	ENSG00000206947_st	0.194589	0.999459	0.0818039	0.999934	0.835152	-1.19739	6hr down vs control	0.551038	0.996108	0.95566	-1.0464	48hr down vs control	0.172412	0.996448	1.1443	1.1443	48hr up vs 6hr	2.08698	0.0911354	0.15284	1
422	ENSG00000206947_x_st	20532971	ENSG00000206947	ENSG00000206947_x_st	0.972118	0.999459	0.993948	0.999934	0.999323	-1.00068	6hr down vs control	0.836492	0.996108	1.01518	1.01518	48hr up vs control	0.860167	0.996448	1.01587	1.01587	48hr up vs 6hr	0.0283926	0.00116965	0.144184	1
423	ENSG00000206958_st	20532972	ENSG00000206958	ENSG00000206958_st	0.319121	0.999459	0.681829	0.999934	1.04875	1.04875	6hr up vs control	0.148571	0.996108	1.159	1.159	48hr up vs control	0.399112	0.996448	1.10512	1.10512	48hr up vs 6hr	1.3506	0.092915	0.240784	1
424	ENSG00000206958_x_st	20532973	ENSG00000206958	ENSG00000206958_x_st	0.60719	0.999459	0.869661	0.999934	1.02157	1.02157	6hr up vs control	0.349719	0.996108	1.108	1.108	48hr up vs control	0.537704	0.996448	1.08461	1.08461	48hr up vs 6hr	0.536224	0.0467688	0.305266	1
425	ENSG00000206961_st	20532974	ENSG00000206961	ENSG00000206961_st	0.645213	0.999459	0.453481	0.999934	0.870698	-1.1485	6hr down vs control	0.86291	0.996108	1.02585	1.02585	48hr up vs control	0.378577	0.996448	1.17819	1.17819	48hr up vs 6hr	0.466784	0.0788627	0.591322	1
426	ENSG00000206976_st	20532975	ENSG00000206976	ENSG00000206976_st	0.559261	0.999459	0.946876	0.999934	0.99265	-1.0074	6hr down vs control	0.327449	0.996108	0.912265	-1.09617	48hr down vs control	0.455189	0.996448	0.91902	-1.08812	48hr down vs 6hr	0.632171	0.0400445	0.221706	1
427	ENSG00000206977_st	20532976	ENSG00000206977	ENSG00000206977_st	0.513554	0.999459	0.345757	0.999934	1.23823	1.23823	6hr up vs control	0.340548	0.996108	1.19303	1.19303	48hr up vs control	0.865347	0.996448	0.963497	-1.03789	48hr down vs 6hr	0.734067	0.182066	0.868083	1
428	ENSG00000206987_s_st	20532977	ENSG00000206987	ENSG00000206987_s_st	0.220025	0.999459	0.545634	0.999934	0.94746	-1.05545	6hr down vs control	0.198464	0.996108	1.1036	1.1036	48hr up vs control	0.115775	0.996448	1.1648	1.1648	48hr up vs 6hr	1.89428	0.075957	0.140344	1
429	ENSG00000207002_st	20532978	ENSG00000207002	ENSG00000207002_st	0.58947	0.999459	0.856104	0.999934	0.963049	-1.03837	6hr down vs control	0.406499	0.996108	1.15522	1.15522	48hr up vs control	0.393487	0.996448	1.19954	1.19954	48hr up vs 6hr	0.570524	0.126814	0.777967	1
430	ENSG00000207002_x_st	20532979	ENSG00000207002	ENSG00000207002_x_st	0.659516	0.999459	0.958346	0.999934	0.989701	-1.01041	6hr down vs control	0.431404	0.996108	1.13925	1.13925	48hr up vs control	0.485813	0.996448	1.1511	1.1511	48hr up vs 6hr	0.442012	0.0897487	0.71066	1
431	ENSG00000207022_st	20532980	ENSG00000207022	ENSG00000207022_st	0.991817	0.999459	0.958254	0.999934	1.0103	1.0103	6hr up vs control	0.935442	0.996108	0.987138	-1.01303	48hr down vs control	0.905719	0.996448	0.977076	-1.02346	48hr down vs 6hr	0.00822606	0.00162836	0.69283	1
432	ENSG00000207027_st	20532981	ENSG00000207027	ENSG00000207027_st	0.457086	0.999459	0.261315	0.999934	0.718817	-1.39117	6hr down vs control	0.366265	0.996108	0.808073	-1.23751	48hr down vs control	0.677925	0.996448	1.12417	1.12417	48hr up vs 6hr	0.877351	0.355536	1.41833	1
433	ENSG00000207062_s_st	20532982	ENSG00000207062	ENSG00000207062_s_st	0.79588	0.999459	0.765109	0.999934	0.855921	-1.16833	6hr down vs control	0.514733	0.996108	0.755372	-1.32385	48hr down vs control	0.810113	0.996448	0.882526	-1.13311	48hr down vs 6hr	0.235918	0.328409	4.87217	1
434	ENSG00000207084_st	20532983	ENSG00000207084	ENSG00000207084_st	0.970369	0.999459	0.844931	0.999934	1.01975	1.01975	6hr up vs control	0.840086	0.996108	1.01662	1.01662	48hr up vs control	0.975379	0.996691	0.996922	-1.00309	48hr down vs 6hr	0.0302084	0.00155737	0.18044	1
435	ENSG00000207084_x_st	20532984	ENSG00000207084	ENSG00000207084_x_st	0.309236	0.999459	0.20808	0.999934	1.16269	1.16269	6hr up vs control	0.785159	0.996108	0.975172	-1.02546	48hr down vs control	0.149691	0.996448	0.838722	-1.19229	48hr down vs 6hr	1.3944	0.0914424	0.229524	1
436	ENSG00000207094_x_st	20532985	ENSG00000207094	ENSG00000207094_x_st	0.516629	0.999459	0.842328	0.999934	1.04551	1.04551	6hr up vs control	0.350564	0.996108	0.838579	-1.19249	48hr down vs control	0.340344	0.996448	0.802077	-1.24676	48hr down vs 6hr	0.726852	0.187504	0.902884	1
437	ENSG00000207098_st	20532986	ENSG00000207098	ENSG00000207098_st	0.704977	0.999459	0.920579	0.999934	1.01678	1.01678	6hr up vs control	0.439632	0.996108	1.11372	1.11372	48hr up vs control	0.589345	0.996448	1.09534	1.09534	48hr up vs 6hr	0.367646	0.0529027	0.503635	1
438	ENSG00000207098_x_st	20532987	ENSG00000207098	ENSG00000207098_x_st	0.266664	0.999459	0.532406	0.999934	0.915108	-1.09277	6hr down vs control	0.250025	0.996108	1.14838	1.14838	48hr up vs control	0.136712	0.996448	1.25491	1.25491	48hr up vs 6hr	1.60597	0.162701	0.354585	1
439	ENSG00000207100_st	20532988	ENSG00000207100	ENSG00000207100_st	0.165204	0.999459	0.0740602	0.999934	0.816415	-1.22487	6hr down vs control	0.215452	0.996108	0.898088	-1.11348	48hr down vs control	0.356826	0.996448	1.10004	1.10004	48hr up vs 6hr	2.35452	0.122116	0.181527	1
440	ENSG00000207100_x_st	20532989	ENSG00000207100	ENSG00000207100_x_st	0.948851	0.999459	0.893183	0.999934	1.01293	1.01293	6hr up vs control	0.838521	0.996108	0.984197	-1.01606	48hr down vs control	0.764179	0.996448	0.971637	-1.02919	48hr down vs 6hr	0.0528998	0.00249819	0.165287	1
441	ENSG00000207109_st	20532990	ENSG00000207109	ENSG00000207109_st	0.488264	0.999459	0.299555	0.999934	0.918349	-1.08891	6hr down vs control	0.356685	0.996108	0.940587	-1.06317	48hr down vs control	0.762173	0.996448	1.02421	1.02421	48hr up vs 6hr	0.7956	0.0255276	0.112301	1
442	ENSG00000207118_x_st	20532991	ENSG00000207118	ENSG00000207118_x_st	0.966066	0.999459	0.867626	0.999934	1.17643	1.17643	6hr up vs control	0.914858	0.996108	0.91847	-1.08877	48hr down vs control	0.799833	0.996448	0.780728	-1.28086	48hr down vs 6hr	0.0346944	0.170067	17.1565	1
443	ENSG00000207119_st	20532992	ENSG00000207119	ENSG00000207119_st	0.281519	0.999459	0.69953	0.999934	1.04566	1.04566	6hr up vs control	0.207551	0.996108	0.881737	-1.13413	48hr down vs control	0.16843	0.996448	0.843232	-1.18591	48hr down vs 6hr	1.52749	0.104486	0.239413	1
444	ENSG00000207130_s_st	20532993	ENSG00000207130	ENSG00000207130_s_st	0.989233	0.999459	0.889729	0.999934	1.14558	1.14558	6hr up vs control	0.977177	0.997759	1.02315	1.02315	48hr up vs control	0.908184	0.996448	0.893125	-1.11966	48hr down vs 6hr	0.010842	0.0537738	17.3591	1
445	ENSG00000207130_st	20532994	ENSG00000207130	ENSG00000207130_st	0.548558	0.999459	0.331262	0.999934	1.2332	1.2332	6hr up vs control	0.998067	0.999896	0.999588	-1.00041	48hr down vs control	0.330378	0.996448	0.810568	-1.2337	48hr down vs 6hr	0.655047	0.146603	0.783317	1
446	ENSG00000207147_st	20532995	ENSG00000207147	ENSG00000207147_st	0.844194	0.999459	0.756568	0.999934	1.04745	1.04745	6hr up vs control	0.759391	0.996108	0.963297	-1.0381	48hr down vs control	0.578528	0.996448	0.919661	-1.08736	48hr down vs 6hr	0.173539	0.0199136	0.401626	1
447	ENSG00000207171_st	20532996	ENSG00000207171	ENSG00000207171_st	0.778755	0.999459	0.862467	0.999934	0.989288	-1.01083	6hr down vs control	0.500757	0.996108	0.965865	-1.03534	48hr down vs control	0.701174	0.996448	0.976323	-1.02425	48hr down vs 6hr	0.259208	0.00516632	0.0697589	1
448	ENSG00000207171_x_st	20532997	ENSG00000207171	ENSG00000207171_x_st	0.573686	0.999459	0.762058	0.999934	0.981144	-1.01922	6hr down vs control	0.312521	0.996108	0.947692	-1.05519	48hr down vs control	0.584111	0.996448	0.965906	-1.0353	48hr down vs 6hr	0.602214	0.0122193	0.0710175	1
449	ENSG00000207177_st	20532998	ENSG00000207177	ENSG00000207177_st	0.596107	0.999459	0.329132	0.999934	1.15099	1.15099	6hr up vs control	0.605721	0.996108	1.06094	1.06094	48hr up vs control	0.562636	0.996448	0.921764	-1.08488	48hr down vs 6hr	0.557525	0.0556284	0.349221	1
450	ENSG00000207187_s_st	20532999	ENSG00000207187	ENSG00000207187_s_st	0.382229	0.999459	0.181723	0.999934	0.707646	-1.41314	6hr down vs control	0.637705	0.996108	0.910544	-1.09824	48hr down vs control	0.315578	0.996448	1.28672	1.28672	48hr up vs 6hr	1.10685	0.33419	1.05675	1
451	ENSG00000207199_st	20533000	ENSG00000207199	ENSG00000207199_st	0.307667	0.999459	0.139191	0.999934	0.803432	-1.24466	6hr down vs control	0.444783	0.996108	0.916927	-1.0906	48hr down vs control	0.347375	0.996448	1.14126	1.14126	48hr up vs 6hr	1.40152	0.13388	0.334336	1
452	ENSG00000207199_x_st	20533001	ENSG00000207199	ENSG00000207199_x_st	0.084443	0.999459	0.0397351	0.999934	0.758787	-1.31789	6hr down vs control	0.847768	0.996108	0.982351	-1.01797	48hr down vs control	0.0504413	0.996448	1.29463	1.29463	48hr up vs 6hr	3.59193	0.238958	0.232842	1
453	ENSG00000207215_st	20533002	ENSG00000207215	ENSG00000207215_st	0.287991	0.999459	0.199896	0.999934	1.1278	1.1278	6hr up vs control	0.75174	0.996108	0.977428	-1.02309	48hr down vs control	0.136062	0.996448	0.866671	-1.15384	48hr down vs 6hr	1.49495	0.0599142	0.140272	1
454	ENSG00000207217_st	20533003	ENSG00000207217	ENSG00000207217_st	0.61538	0.999459	0.999787	0.999968	0.999934	-1.00007	6hr down vs control	0.382463	0.996108	0.83337	-1.19995	48hr down vs control	0.471779	0.996448	0.833425	-1.19987	48hr down vs 6hr	0.520804	0.165929	1.11511	1
455	ENSG00000207244_st	20533004	ENSG00000207244	ENSG00000207244_st	0.82723	0.999459	0.649681	0.999934	1.09206	1.09206	6hr up vs control	0.864585	0.996108	0.973538	-1.02718	48hr down vs control	0.555633	0.996448	0.891466	-1.12175	48hr down vs 6hr	0.194906	0.0372882	0.6696	1
456	ENSG00000207249_st	20533005	ENSG00000207249	ENSG00000207249_st	0.711564	0.999459	0.63361	0.999934	0.903732	-1.10652	6hr down vs control	0.686975	0.996108	1.07219	1.07219	48hr up vs control	0.428006	0.996448	1.1864	1.1864	48hr up vs 6hr	0.357382	0.0818824	0.80191	1
457	ENSG00000207274_x_st	20533006	ENSG00000207274	ENSG00000207274_x_st	0.634383	0.999459	0.357508	0.999934	0.854242	-1.17063	6hr down vs control	0.670455	0.996108	0.94366	-1.0597	48hr down vs control	0.553444	0.996448	1.10468	1.10468	48hr up vs 6hr	0.486016	0.0690267	0.49709	1
458	ENSG00000207299_st	20533007	ENSG00000207299	ENSG00000207299_st	0.384188	0.999459	0.681348	0.999934	1.06199	1.06199	6hr up vs control	0.184694	0.996108	1.18377	1.18377	48hr up vs control	0.464797	0.996448	1.11468	1.11468	48hr up vs 6hr	1.10013	0.120433	0.383153	1
459	ENSG00000207344_s_st	20533008	ENSG00000207344	ENSG00000207344_s_st	0.466216	0.999459	0.799788	0.999934	1.03453	1.03453	6hr up vs control	0.324321	0.996108	0.894475	-1.11797	48hr down vs control	0.296105	0.996448	0.864622	-1.15657	48hr down vs 6hr	0.852687	0.0785664	0.322489	1
460	ENSG00000207407_st	20533009	ENSG00000207407	ENSG00000207407_st	0.450718	0.999459	0.292707	0.999934	0.867538	-1.15269	6hr down vs control	0.863586	0.996108	1.01834	1.01834	48hr up vs control	0.240279	0.996448	1.17383	1.17383	48hr up vs 6hr	0.894933	0.0774927	0.303067	1
461	ENSG00000207410_x_st	20533010	ENSG00000207410	ENSG00000207410_x_st	0.922588	0.999459	0.847684	0.999934	1.04213	1.04213	6hr up vs control	0.81783	0.996108	0.960371	-1.04126	48hr down vs control	0.704892	0.996448	0.921542	-1.08514	48hr down vs 6hr	0.0815076	0.0193974	0.832941	1
462	ENSG00000207419_st	20533011	ENSG00000207419	ENSG00000207419_st	0.0803945	0.999459	0.0398954	0.999934	1.41228	1.41228	6hr up vs control	0.925706	0.996108	1.01088	1.01088	48hr up vs control	0.0447839	0.996448	0.715775	-1.39709	48hr down vs 6hr	3.69218	0.384999	0.36496	1
463	ENSG00000207430_s_st	20533012	ENSG00000207430	ENSG00000207430_s_st	0.220025	0.999459	0.545634	0.999934	0.94746	-1.05545	6hr down vs control	0.198464	0.996108	1.1036	1.1036	48hr up vs control	0.115775	0.996448	1.1648	1.1648	48hr up vs 6hr	1.89428	0.075957	0.140344	1
464	ENSG00000207432_s_st	20533013	ENSG00000207432	ENSG00000207432_s_st	0.220025	0.999459	0.545634	0.999934	0.94746	-1.05545	6hr down vs control	0.198464	0.996108	1.1036	1.1036	48hr up vs control	0.115775	0.996448	1.1648	1.1648	48hr up vs 6hr	1.89428	0.075957	0.140344	1
465	ENSG00000207444_st	20533014	ENSG00000207444	ENSG00000207444_st	0.709204	0.999459	0.744822	0.999934	0.938873	-1.06511	6hr down vs control	0.423591	0.996108	0.878771	-1.13795	48hr down vs control	0.73293	0.996448	0.935985	-1.06839	48hr down vs 6hr	0.361046	0.0695286	0.674015	1
466	ENSG00000207444_x_st	20533015	ENSG00000207444	ENSG00000207444_x_st	0.75956	0.999459	0.974673	0.999934	1.00635	1.00635	6hr up vs control	0.520468	0.996108	0.899231	-1.11206	48hr down vs control	0.576767	0.996448	0.89356	-1.11912	48hr down vs 6hr	0.286109	0.0587259	0.7184	1
467	ENSG00000207502_st	20533016	ENSG00000207502	ENSG00000207502_st	0.946859	0.999459	0.920226	0.999934	1.02075	1.02075	6hr up vs control	0.751035	0.996108	1.05476	1.05476	48hr up vs control	0.873114	0.996448	1.03331	1.03331	48hr up vs 6hr	0.0550333	0.0119546	0.760289	1
468	ENSG00000207502_x_st	20533017	ENSG00000207502	ENSG00000207502_x_st	0.417839	0.999459	0.301265	0.999934	0.839329	-1.19143	6hr down vs control	0.255224	0.996108	0.853172	-1.1721	48hr down vs control	0.919909	0.996448	1.01649	1.01649	48hr up vs 6hr	0.991084	0.1355	0.478516	1
469	ENSG00000207503_st	20533018	ENSG00000207503	ENSG00000207503_st	0.0670796	0.999459	0.211092	0.999934	0.904552	-1.10552	6hr down vs control	0.024875	0.996108	0.844275	-1.18445	48hr down vs control	0.375528	0.996448	0.933362	-1.0714	48hr down vs 6hr	4.07404	0.1201	0.103178	1
470	ENSG00000207516_st	20533019	ENSG00000207516	ENSG00000207516_st	0.168782	0.999459	0.204411	0.999934	0.762328	-1.31177	6hr down vs control	0.0777286	0.996108	0.721047	-1.38687	48hr down vs control	0.782359	0.996448	0.945849	-1.05725	48hr down vs 6hr	2.31879	0.483995	0.730548	1
471	ENSG00000208308_x_st	20533020	ENSG00000208308	ENSG00000208308_x_st	0.641075	0.999459	0.614939	0.999934	1.14557	1.14557	6hr up vs control	0.367751	0.996108	1.22504	1.22504	48hr up vs control	0.802516	0.996448	1.06938	1.06938	48hr up vs 6hr	0.474083	0.175448	1.29527	1
472	ENSG00000212134_x_st	20533021	ENSG00000212134	ENSG00000212134_x_st	0.436046	0.999459	0.783892	0.999934	0.978366	-1.02211	6hr down vs control	0.305396	0.996108	1.07174	1.07174	48hr up vs control	0.273641	0.996448	1.09544	1.09544	48hr up vs 6hr	0.936688	0.0306178	0.114406	1
473	ENSG00000212144_st	20533022	ENSG00000212144	ENSG00000212144_st	0.885635	0.999459	0.680727	0.999934	0.949825	-1.05283	6hr down vs control	0.958475	0.996108	1.0053	1.0053	48hr up vs control	0.65048	0.996448	1.0584	1.0584	48hr up vs 6hr	0.123582	0.00987038	0.279541	1
474	ENSG00000212145_st	20533023	ENSG00000212145	ENSG00000212145_st	0.897545	0.999459	0.895625	0.999934	1.02767	1.02767	6hr up vs control	0.656148	0.996108	1.07912	1.07912	48hr up vs control	0.814585	0.996448	1.05007	1.05007	48hr up vs 6hr	0.109778	0.024522	0.781822	1
475	ENSG00000212148_st	20533024	ENSG00000212148	ENSG00000212148_st	0.855785	0.999459	0.853548	0.999934	1.03073	1.03073	6hr up vs control	0.69657	0.996108	0.948908	-1.05384	48hr down vs control	0.616869	0.996448	0.920616	-1.08623	48hr down vs 6hr	0.159253	0.0220761	0.485182	1
476	ENSG00000212148_x_st	20533025	ENSG00000212148	ENSG00000212148_x_st	0.826514	0.999459	0.758804	0.999934	1.04068	1.04068	6hr up vs control	0.728776	0.996108	0.963866	-1.03749	48hr down vs control	0.558608	0.996448	0.926189	-1.07969	48hr down vs 6hr	0.19582	0.0169475	0.302911	1
477	ENSG00000212149_x_st	20533026	ENSG00000212149	ENSG00000212149_x_st	0.207371	0.999459	0.936112	0.999934	1.00817	1.00817	6hr up vs control	0.117606	0.996108	0.866981	-1.15343	48hr down vs control	0.167526	0.996448	0.859951	-1.16286	48hr down vs 6hr	1.98634	0.105865	0.186539	1
478	ENSG00000212161_st	20533027	ENSG00000212161	ENSG00000212161_st	0.947758	0.999459	0.802888	0.999934	0.966976	-1.03415	6hr down vs control	0.939386	0.996108	1.00837	1.00837	48hr up vs control	0.75568	0.996448	1.04281	1.04281	48hr up vs 6hr	0.0540694	0.00503466	0.325902	1
479	ENSG00000212161_x_st	20533028	ENSG00000212161	ENSG00000212161_x_st	0.35139	0.999459	0.164256	0.999934	1.12838	1.12838	6hr up vs control	0.462448	0.996108	1.05058	1.05058	48hr up vs control	0.388751	0.996448	0.931051	-1.07406	48hr down vs 6hr	1.21892	0.0409002	0.117441	1
480	ENSG00000212165_st	20533029	ENSG00000212165	ENSG00000212165_st	0.603381	0.999459	0.725739	0.999934	0.955266	-1.04683	6hr down vs control	0.33269	0.996108	0.899006	-1.11234	48hr down vs control	0.642902	0.996448	0.941106	-1.06258	48hr down vs 6hr	0.543489	0.0473697	0.305055	1
481	ENSG00000212165_x_st	20533030	ENSG00000212165	ENSG00000212165_x_st	0.762965	0.999459	0.708191	0.999934	0.949158	-1.05356	6hr down vs control	0.481058	0.996108	0.921915	-1.0847	48hr down vs control	0.833935	0.996448	0.971298	-1.02955	48hr down vs 6hr	0.281275	0.0279582	0.347894	1
482	ENSG00000212168_st	20533031	ENSG00000212168	ENSG00000212168_st	0.944627	0.999459	0.758427	0.999934	1.06671	1.06671	6hr up vs control	0.978262	0.997759	1.00467	1.00467	48hr up vs control	0.775246	0.996448	0.941832	-1.06176	48hr down vs 6hr	0.0574313	0.0129972	0.792081	1
483	ENSG00000212175_st	20533032	ENSG00000212175	ENSG00000212175_st	0.198736	0.999459	0.481663	0.999934	0.905858	-1.10393	6hr down vs control	0.19919	0.996108	1.16655	1.16655	48hr up vs control	0.0991126	0.996448	1.28778	1.28778	48hr up vs 6hr	2.05342	0.20182	0.343998	1
484	ENSG00000212181_st	20533033	ENSG00000212181	ENSG00000212181_st	0.785078	0.999459	0.87051	0.999934	0.979019	-1.02143	6hr down vs control	0.508571	0.996108	0.931168	-1.07392	48hr down vs control	0.701357	0.996448	0.951123	-1.05139	48hr down vs 6hr	0.250533	0.0218673	0.305491	1
485	ENSG00000212181_x_st	20533034	ENSG00000212181	ENSG00000212181_x_st	0.658278	0.999459	0.816222	0.999934	0.959675	-1.04202	6hr down vs control	0.383228	0.996108	0.878497	-1.13831	48hr down vs control	0.620304	0.996448	0.915411	-1.09241	48hr down vs 6hr	0.444129	0.0717133	0.565143	1
486	ENSG00000212182_st	20533035	ENSG00000212182	ENSG00000212182_st	0.76858	0.999459	0.507777	0.999934	0.870915	-1.14822	6hr down vs control	0.952432	0.996108	0.990053	-1.01005	48hr down vs control	0.53803	0.996448	1.1368	1.1368	48hr up vs 6hr	0.27336	0.0595121	0.76197	1
487	ENSG00000212187_st	20533036	ENSG00000212187	ENSG00000212187_st	0.8558	0.999459	0.673069	0.999934	1.05134	1.05134	6hr up vs control	0.631024	0.996108	1.04773	1.04773	48hr up vs control	0.976708	0.996691	0.996565	-1.00345	48hr down vs 6hr	0.159235	0.0114331	0.2513	1
488	ENSG00000212191_st	20533037	ENSG00000212191	ENSG00000212191_st	0.361279	0.999459	0.17175	0.999934	1.2261	1.2261	6hr up vs control	0.440786	0.996108	1.09345	1.09345	48hr up vs control	0.420783	0.996448	0.891808	-1.12132	48hr down vs 6hr	1.18165	0.117596	0.348316	1
489	ENSG00000212195_st	20533038	ENSG00000212195	ENSG00000212195_st	0.197394	0.999459	0.865775	0.999934	1.02681	1.02681	6hr up vs control	0.096405	0.996108	1.26673	1.26673	48hr up vs control	0.206577	0.996448	1.23366	1.23366	48hr up vs 6hr	2.06418	0.26076	0.442141	1
490	ENSG00000212206_st	20533039	ENSG00000212206	ENSG00000212206_st	0.739388	0.999459	0.569073	0.999934	1.04854	1.04854	6hr up vs control	0.493951	0.996108	1.04785	1.04785	48hr up vs control	0.993677	0.998386	0.999349	-1.00065	48hr down vs 6hr	0.315339	0.0110178	0.122288	1
491	ENSG00000212206_x_st	20533040	ENSG00000212206	ENSG00000212206_x_st	0.0470438	0.999459	0.0178551	0.999934	1.25568	1.25568	6hr up vs control	0.468028	0.996108	1.04742	1.04742	48hr up vs control	0.0439797	0.996448	0.834144	-1.19883	48hr down vs 6hr	4.88211	0.148226	0.106264	1
492	ENSG00000212211_s_st	20533041	ENSG00000212211	ENSG00000212211_s_st	0.580305	0.999459	0.793612	0.999934	1.02505	1.02505	6hr up vs control	0.32012	0.996108	1.08276	1.08276	48hr up vs control	0.566252	0.996448	1.0563	1.0563	48hr up vs 6hr	0.58879	0.0270692	0.16091	1
493	ENSG00000212214_st	20533042	ENSG00000212214	ENSG00000212214_st	0.806267	0.999459	0.73935	0.999934	0.916301	-1.09135	6hr down vs control	0.716249	0.996108	1.08116	1.08116	48hr up vs control	0.533212	0.996448	1.17992	1.17992	48hr up vs 6hr	0.222102	0.0785769	1.23825	1
494	ENSG00000212214_x_st	20533043	ENSG00000212214	ENSG00000212214_x_st	0.986359	0.999459	0.924638	0.999934	1.02694	1.02694	6hr up vs control	0.936838	0.996108	0.981986	-1.01834	48hr down vs control	0.873519	0.996448	0.956229	-1.04577	48hr down vs 6hr	0.013762	0.00561237	1.42736	1
495	ENSG00000212224_st	20533044	ENSG00000212224	ENSG00000212224_st	0.180812	0.999459	0.111223	0.999934	0.811384	-1.23246	6hr down vs control	0.133456	0.996108	0.853025	-1.1723	48hr down vs control	0.675764	0.996448	1.05132	1.05132	48hr up vs 6hr	2.20544	0.161068	0.255612	1
496	ENSG00000212224_x_st	20533045	ENSG00000212224	ENSG00000212224_x_st	0.261285	0.999459	0.928465	0.999934	1.01209	1.01209	6hr up vs control	0.15122	0.996108	0.843733	-1.18521	48hr down vs control	0.20184	0.996448	0.833651	-1.19954	48hr down vs 6hr	1.63578	0.15151	0.324178	1
497	ENSG00000212228_st	20533046	ENSG00000212228	ENSG00000212228_st	0.605363	0.999459	0.854546	0.999934	0.970412	-1.03049	6hr down vs control	0.420983	0.996108	1.1165	1.1165	48hr up vs control	0.40397	0.996448	1.15055	1.15055	48hr up vs 6hr	0.539701	0.0746914	0.484379	1
498	ENSG00000212229_st	20533047	ENSG00000212229	ENSG00000212229_st	0.842594	0.999459	0.616047	0.999934	0.934645	-1.06993	6hr down vs control	0.655664	0.996108	0.952206	-1.05019	48hr down vs control	0.889189	0.996448	1.01879	1.01879	48hr up vs 6hr	0.17553	0.016171	0.322442	1
499	ENSG00000212249_st	20533048	ENSG00000212249	ENSG00000212249_st	0.281007	0.999459	0.887039	0.999934	0.988007	-1.01214	6hr down vs control	0.169597	0.996108	1.10782	1.10782	48hr up vs control	0.20497	0.996448	1.12126	1.12126	48hr up vs 6hr	1.53011	0.0569683	0.13031	1
500	ENSG00000212264_st	20533049	ENSG00000212264	ENSG00000212264_st	0.868665	0.999459	0.62977	0.999934	0.907505	-1.10192	6hr down vs control	0.970008	0.997209	0.993892	-1.00615	48hr down vs control	0.651197	0.996448	1.09519	1.09519	48hr up vs 6hr	0.143668	0.029577	0.720547	1
501	ENSG00000212266_st	20533050	ENSG00000212266	ENSG00000212266_st	0.83045	0.999459	0.952931	0.999934	0.98735	-1.01281	6hr down vs control	0.608444	0.996108	1.09538	1.09538	48hr up vs control	0.633102	0.996448	1.10942	1.10942	48hr up vs 6hr	0.190807	0.0458636	0.841285	1
502	ENSG00000212270_st	20533051	ENSG00000212270	ENSG00000212270_st	0.559724	0.999459	0.435773	0.999934	0.898868	-1.11251	6hr down vs control	0.336318	0.996108	0.896984	-1.11485	48hr down vs control	0.987476	0.997617	0.997904	-1.0021	48hr down vs 6hr	0.631192	0.0582969	0.32326	1
503	ENSG00000212273_x_st	20533052	ENSG00000212273	ENSG00000212273_x_st	0.764882	0.999459	0.545071	0.999934	0.905615	-1.10422	6hr down vs control	0.925284	0.996108	1.01245	1.01245	48hr up vs control	0.497606	0.996448	1.11797	1.11797	48hr up vs 6hr	0.278563	0.0375833	0.472214	1
504	ENSG00000212277_st	20533053	ENSG00000212277	ENSG00000212277_st	0.333052	0.999459	0.173404	0.999934	1.0956	1.0956	6hr up vs control	0.900136	0.996108	1.00642	1.00642	48hr up vs control	0.201577	0.996448	0.918604	-1.08861	48hr down vs 6hr	1.29174	0.0260182	0.0704971	1
505	ENSG00000212278_st	20533054	ENSG00000212278	ENSG00000212278_st	0.167459	0.999459	0.0678726	0.999934	1.18997	1.18997	6hr up vs control	0.454682	0.996108	1.05348	1.05348	48hr up vs control	0.174498	0.996448	0.885297	-1.12956	48hr down vs 6hr	2.33188	0.0841243	0.126265	1
506	ENSG00000212279_st	20533055	ENSG00000212279	ENSG00000212279_st	0.549087	0.999459	0.368228	0.999934	1.06304	1.06304	6hr up vs control	0.370209	0.996108	1.05095	1.05095	48hr up vs control	0.862312	0.996448	0.988628	-1.0115	48hr down vs 6hr	0.653903	0.0146659	0.0784988	1
507	ENSG00000212284_st	20533056	ENSG00000212284	ENSG00000212284_st	0.200337	0.999459	0.587111	0.999934	1.07644	1.07644	6hr up vs control	0.0853837	0.996108	1.23563	1.23563	48hr up vs control	0.322027	0.996448	1.14788	1.14788	48hr up vs 6hr	2.04071	0.18979	0.325508	1
508	ENSG00000212293_st	20533057	ENSG00000212293	ENSG00000212293_st	0.630844	0.999459	0.836653	0.999934	1.03689	1.03689	6hr up vs control	0.45151	0.996108	0.89566	-1.11649	48hr down vs control	0.415735	0.996448	0.863795	-1.15768	48hr down vs 6hr	0.492393	0.0783203	0.556712	1
509	ENSG00000212295_st	20533058	ENSG00000212295	ENSG00000212295_st	0.370832	0.999459	0.463457	0.999934	0.932836	-1.072	6hr down vs control	0.412628	0.996108	1.06584	1.06584	48hr up vs control	0.180706	0.996448	1.14258	1.14258	48hr up vs 6hr	1.14687	0.0511693	0.156158	1
510	ENSG00000212302_st	20533059	ENSG00000212302	ENSG00000212302_st	0.752083	0.999459	0.490863	0.999934	0.826394	-1.21008	6hr down vs control	0.612553	0.996108	0.892705	-1.12019	48hr down vs control	0.777105	0.996448	1.08024	1.08024	48hr up vs 6hr	0.296825	0.113362	1.33671	1
511	ENSG00000212309_st	20533060	ENSG00000212309	ENSG00000212309_st	0.101988	0.999459	0.0404922	0.999934	1.37706	1.37706	6hr up vs control	0.211779	0.996108	1.15386	1.15386	48hr up vs control	0.208173	0.996448	0.837915	-1.19344	48hr down vs 6hr	3.21955	0.290727	0.316052	1
512	ENSG00000212309_x_st	20533061	ENSG00000212309	ENSG00000212309_x_st	0.513576	0.999459	0.266888	0.999934	1.11785	1.11785	6hr up vs control	0.708968	0.996108	1.02975	1.02975	48hr up vs control	0.403605	0.996448	0.921192	-1.08555	48hr down vs 6hr	0.734016	0.0347486	0.165691	1
513	ENSG00000212321_st	20533062	ENSG00000212321	ENSG00000212321_st	0.73414	0.999459	0.961299	0.999934	0.994566	-1.00546	6hr down vs control	0.476046	0.996108	0.935552	-1.06889	48hr down vs control	0.59005	0.996448	0.940664	-1.06308	48hr down vs 6hr	0.323111	0.0210592	0.228117	1
514	ENSG00000212338_st	20533063	ENSG00000212338	ENSG00000212338_st	0.0375614	0.999459	0.0166014	0.999934	1.48649	1.48649	6hr up vs control	0.751159	0.996108	1.03469	1.03469	48hr up vs control	0.0243018	0.996448	0.696067	-1.43664	48hr down vs 6hr	5.43891	0.48411	0.31153	1
515	ENSG00000212338_x_st	20533064	ENSG00000212338	ENSG00000212338_x_st	0.224875	0.999459	0.106566	0.999934	1.32576	1.32576	6hr up vs control	0.801928	0.996108	1.03294	1.03294	48hr up vs control	0.14532	0.996448	0.779128	-1.28349	48hr down vs 6hr	1.86077	0.239617	0.450705	1
516	ENSG00000212342_st	20533065	ENSG00000212342	ENSG00000212342_st	0.320025	0.999459	0.195523	0.999934	1.15554	1.15554	6hr up vs control	0.885529	0.996108	0.98776	-1.01239	48hr down vs control	0.164393	0.996448	0.854803	-1.16986	48hr down vs 6hr	1.34668	0.0762879	0.198272	1
517	ENSG00000212342_x_st	20533066	ENSG00000212342	ENSG00000212342_x_st	0.257978	0.999459	0.172103	0.999934	1.16338	1.16338	6hr up vs control	0.780097	0.996108	0.976701	-1.02385	48hr down vs control	0.122199	0.996448	0.839536	-1.19113	48hr down vs 6hr	1.65451	0.0909221	0.19234	1
518	ENSG00000212347_x_st	20533067	ENSG00000212347	ENSG00000212347_x_st	0.100115	0.999459	0.450703	0.999934	1.09689	1.09689	6hr up vs control	0.101252	0.996108	0.836685	-1.19519	48hr down vs control	0.0519432	0.996448	0.76278	-1.31099	48hr down vs 6hr	3.25522	0.242212	0.260425	1
519	ENSG00000212363_st	20533068	ENSG00000212363	ENSG00000212363_st	0.443836	0.999459	0.285935	0.999934	1.17955	1.17955	6hr up vs control	0.869682	0.996108	0.980333	-1.02006	48hr down vs control	0.236689	0.996448	0.831109	-1.20321	48hr down vs 6hr	0.914297	0.103702	0.396979	1
520	ENSG00000212363_x_st	20533069	ENSG00000212363	ENSG00000212363_x_st	0.522217	0.999459	0.302924	0.999934	1.20475	1.20475	6hr up vs control	0.958146	0.996108	1.00747	1.00747	48hr up vs control	0.321195	0.996448	0.836247	-1.19582	48hr down vs 6hr	0.71388	0.111209	0.545236	1
521	ENSG00000212367_st	20533070	ENSG00000212367	ENSG00000212367_st	0.703357	0.999459	0.476769	0.999934	0.906243	-1.10346	6hr down vs control	0.941957	0.996108	1.0081	1.0081	48hr up vs control	0.442846	0.996448	1.1124	1.1124	48hr up vs 6hr	0.370189	0.0352476	0.333253	1
522	ENSG00000212371_st	20533071	ENSG00000212371	ENSG00000212371_st	0.371539	0.999459	0.179125	0.999934	0.809817	-1.23485	6hr down vs control	0.432103	0.996108	0.908316	-1.10094	48hr down vs control	0.443371	0.996448	1.12163	1.12163	48hr up vs 6hr	1.14434	0.126828	0.387906	1
523	ENSG00000212377_st	20533072	ENSG00000212377	ENSG00000212377_st	0.427966	0.999459	0.830341	0.999934	1.02068	1.02068	6hr up vs control	0.222226	0.996108	1.10591	1.10591	48hr up vs control	0.412433	0.996448	1.0835	1.0835	48hr up vs 6hr	0.960461	0.0451584	0.164561	1
524	ENSG00000212378_s_st	20533073	ENSG00000212378	ENSG00000212378_s_st	0.626267	0.999459	0.493497	0.999934	0.876614	-1.14075	6hr down vs control	0.745775	0.996108	1.05149	1.05149	48hr up vs control	0.351628	0.996448	1.19949	1.19949	48hr up vs 6hr	0.500707	0.0923633	0.645629	1
525	ENSG00000212378_st	20533074	ENSG00000212378	ENSG00000212378_st	0.269952	0.999459	0.270032	0.999934	1.16753	1.16753	6hr up vs control	0.497245	0.996108	0.927194	-1.07852	48hr down vs control	0.117923	0.996448	0.794153	-1.2592	48hr down vs 6hr	1.58812	0.147426	0.324906	1
526	ENSG00000212378_x_st	20533075	ENSG00000212378	ENSG00000212378_x_st	0.429895	0.999459	0.989576	0.999934	1.0032	1.0032	6hr up vs control	0.249463	0.996108	0.784862	-1.27411	48hr down vs control	0.333384	0.996448	0.782355	-1.27819	48hr down vs 6hr	0.954734	0.295758	1.08423	1
527	ENSG00000212380_st	20533076	ENSG00000212380	ENSG00000212380_st	0.982749	0.999459	0.857909	0.999934	0.978962	-1.02149	6hr down vs control	0.927926	0.996108	0.991275	-1.0088	48hr down vs control	0.916113	0.996448	1.01258	1.01258	48hr up vs 6hr	0.0174444	0.00126862	0.254532	1
528	ENSG00000212383_st	20533077	ENSG00000212383	ENSG00000212383_st	0.288147	0.999459	0.317227	0.999934	0.860696	-1.16185	6hr down vs control	0.138026	0.996108	0.826623	-1.20974	48hr down vs control	0.780239	0.996448	0.960412	-1.04122	48hr down vs 6hr	1.49418	0.160924	0.376953	1
529	ENSG00000212391_st	20533078	ENSG00000212391	ENSG00000212391_st	0.352556	0.999459	0.374192	0.999934	1.15453	1.15453	6hr up vs control	0.173314	0.996108	1.20612	1.20612	48hr up vs control	0.781178	0.996448	1.04468	1.04468	48hr up vs 6hr	1.21445	0.154523	0.445328	1
530	ENSG00000212395_x_st	20533079	ENSG00000212395	ENSG00000212395_x_st	0.589233	0.999459	0.795557	0.999934	1.11881	1.11881	6hr up vs control	0.326914	0.996108	1.43176	1.43176	48hr up vs control	0.572857	0.996448	1.27972	1.27972	48hr up vs 6hr	0.570994	0.551244	3.37894	1
531	ENSG00000212397_st	20533080	ENSG00000212397	ENSG00000212397_st	0.932706	0.999459	0.874764	0.999934	0.969606	-1.03135	6hr down vs control	0.8161	0.996108	1.03793	1.03793	48hr up vs control	0.729001	0.996448	1.07046	1.07046	48hr up vs 6hr	0.0703632	0.0139219	0.6925	1
532	ENSG00000212411_st	20533081	ENSG00000212411	ENSG00000212411_st	0.503829	0.999459	0.603449	0.999934	0.921264	-1.08547	6hr down vs control	0.457763	0.996108	1.10159	1.10159	48hr up vs control	0.274534	0.996448	1.19574	1.19574	48hr up vs 6hr	0.757258	0.0955837	0.441782	1
533	ENSG00000212411_x_st	20533082	ENSG00000212411	ENSG00000212411_x_st	0.120812	0.999459	0.335382	0.999934	1.1145	1.1145	6hr up vs control	0.0468742	0.996108	1.22889	1.22889	48hr up vs control	0.382249	0.996448	1.10264	1.10264	48hr up vs 6hr	2.9021	0.176942	0.213396	1
534	ENSG00000212414_st	20533083	ENSG00000212414	ENSG00000212414_st	0.0348859	0.999459	0.0390525	0.999934	0.892076	-1.12098	6hr down vs control	0.362199	0.996108	1.03653	1.03653	48hr up vs control	0.012609	0.996448	1.16193	1.16193	48hr up vs 6hr	5.62965	0.0635095	0.0394844	1
535	ENSG00000212415_st	20533084	ENSG00000212415	ENSG00000212415_st	0.753785	0.999459	0.47547	0.999934	1.1043	1.1043	6hr up vs control	0.863975	0.996108	1.01928	1.01928	48hr up vs control	0.561858	0.996448	0.923009	-1.08341	48hr down vs 6hr	0.294374	0.028291	0.33637	1
536	ENSG00000212421_st	20533085	ENSG00000212421	ENSG00000212421_st	0.892392	0.999459	0.826633	0.999934	1.07	1.07	6hr up vs control	0.777138	0.996108	0.931015	-1.0741	48hr down vs control	0.654289	0.996448	0.870107	-1.14928	48hr down vs 6hr	0.115721	0.0568737	1.72015	1
537	ENSG00000212422_st	20533086	ENSG00000212422	ENSG00000212422_st	0.396861	0.999459	0.525584	0.999934	1.0594	1.0594	6hr up vs control	0.189779	0.996108	1.10786	1.10786	48hr up vs control	0.62062	0.996448	1.04574	1.04574	48hr up vs 6hr	1.05767	0.0438123	0.144982	1
538	ENSG00000212428_st	20533087	ENSG00000212428	ENSG00000212428_st	0.527129	0.999459	0.312212	0.999934	1.12671	1.12671	6hr up vs control	0.986827	0.999052	1.00153	1.00153	48hr up vs control	0.318006	0.996448	0.888896	-1.12499	48hr down vs 6hr	0.702623	0.0468048	0.23315	1
539	ENSG00000212428_x_st	20533088	ENSG00000212428	ENSG00000212428_x_st	0.513483	0.999459	0.387931	0.999934	1.07822	1.07822	6hr up vs control	0.741192	0.996108	0.977303	-1.02322	48hr down vs control	0.268771	0.996448	0.906401	-1.10326	48hr down vs 6hr	0.734234	0.027281	0.130045	1
540	ENSG00000212432_s_st	20533089	ENSG00000212432	ENSG00000212432_s_st	0.292687	0.999459	0.130023	0.999934	0.719954	-1.38898	6hr down vs control	0.483129	0.996108	0.890643	-1.12278	48hr down vs control	0.303413	0.996448	1.23708	1.23708	48hr up vs 6hr	1.47192	0.299795	0.712868	1
541	ENSG00000212434_st	20533090	ENSG00000212434	ENSG00000212434_st	0.664016	0.999459	0.428313	0.999934	0.865615	-1.15525	6hr down vs control	0.5003	0.996108	0.905194	-1.10473	48hr down vs control	0.802018	0.996448	1.04572	1.04572	48hr up vs 6hr	0.434361	0.0710466	0.57248	1
542	ENSG00000212440_s_st	20533091	ENSG00000212440	ENSG00000212440_s_st	0.292687	0.999459	0.130023	0.999934	0.719954	-1.38898	6hr down vs control	0.483129	0.996108	0.890643	-1.12278	48hr down vs control	0.303413	0.996448	1.23708	1.23708	48hr up vs 6hr	1.47192	0.299795	0.712868	1
543	ENSG00000212445_st	20533092	ENSG00000212445	ENSG00000212445_st	0.586507	0.999459	0.498688	0.999934	1.1013	1.1013	6hr up vs control	0.672343	0.996108	0.95244	-1.04993	48hr down vs control	0.318582	0.996448	0.864835	-1.15629	48hr down vs 6hr	0.576389	0.0585223	0.355364	1
544	ENSG00000212455_st	20533093	ENSG00000212455	ENSG00000212455_st	0.842549	0.999459	0.844307	0.999934	1.04561	1.04561	6hr up vs control	0.572993	0.996108	1.1114	1.1114	48hr up vs control	0.788392	0.996448	1.06293	1.06293	48hr up vs 6hr	0.175586	0.0466641	0.930167	1
545	ENSG00000212458_st	20533094	ENSG00000212458	ENSG00000212458_st	0.708404	0.999459	0.576935	0.999934	1.1169	1.1169	6hr up vs control	0.448205	0.996108	1.13198	1.13198	48hr up vs control	0.945426	0.996448	1.0135	1.0135	48hr up vs 6hr	0.362291	0.0718297	0.693929	1
546	ENSG00000212461_st	20533095	ENSG00000212461	ENSG00000212461_st	0.580917	0.999459	0.575065	0.999934	0.905915	-1.10386	6hr down vs control	0.319525	0.996108	0.863267	-1.15839	48hr down vs control	0.782491	0.996448	0.952923	-1.0494	48hr down vs 6hr	0.587559	0.0921212	0.548752	1
547	ENSG00000212461_x_st	20533096	ENSG00000212461	ENSG00000212461_x_st	0.399488	0.999459	0.619791	0.999934	0.922337	-1.0842	6hr down vs control	0.191317	0.996108	0.831956	-1.20199	48hr down vs control	0.529145	0.996448	0.902009	-1.10864	48hr down vs 6hr	1.04908	0.14131	0.471444	1
548	ENSG00000212479_st	20533097	ENSG00000212479	ENSG00000212479_st	0.764133	0.999459	0.479302	0.999934	1.14035	1.14035	6hr up vs control	0.748403	0.996108	1.04905	1.04905	48hr up vs control	0.649433	0.996448	0.919942	-1.08702	48hr down vs 6hr	0.279622	0.0479504	0.600189	1
549	ENSG00000212490_st	20533098	ENSG00000212490	ENSG00000212490_st	0.187758	0.999459	0.852286	0.999934	0.983745	-1.01652	6hr down vs control	0.114323	0.996108	1.13304	1.13304	48hr up vs control	0.13973	0.996448	1.15176	1.15176	48hr up vs 6hr	2.14432	0.0856402	0.139784	1
550	ENSG00000212502_st	20533099	ENSG00000212502	ENSG00000212502_st	0.513707	0.999459	0.285631	0.999934	1.15293	1.15293	6hr up vs control	0.448595	0.996108	1.08402	1.08402	48hr up vs control	0.631993	0.996448	0.940229	-1.06357	48hr down vs 6hr	0.733707	0.0617206	0.294425	1
551	ENSG00000212511_st	20533100	ENSG00000212511	ENSG00000212511_st	0.382446	0.999459	0.189306	0.999934	1.16048	1.16048	6hr up vs control	0.408023	0.996108	1.07634	1.07634	48hr up vs control	0.486064	0.996448	0.927489	-1.07818	48hr down vs 6hr	1.1061	0.0643416	0.203594	1
552	ENSG00000212517_st	20533101	ENSG00000212517	ENSG00000212517_st	0.957541	0.999459	0.810951	0.999934	1.04525	1.04525	6hr up vs control	0.965617	0.996108	0.993523	-1.00652	48hr down vs control	0.783981	0.996448	0.950513	-1.05206	48hr down vs 6hr	0.0436564	0.00769097	0.616596	1
553	ENSG00000212517_x_st	20533102	ENSG00000212517	ENSG00000212517_x_st	0.935773	0.999459	0.789105	0.999934	1.06521	1.06521	6hr up vs control	0.750326	0.996108	1.06336	1.06336	48hr up vs control	0.994109	0.998497	0.998262	-1.00174	48hr down vs 6hr	0.0670157	0.0192202	1.00381	1
554	ENSG00000212528_st	20533103	ENSG00000212528	ENSG00000212528_st	0.549494	0.999459	0.72085	0.999934	1.03418	1.03418	6hr up vs control	0.431545	0.996108	0.94031	-1.06348	48hr down vs control	0.327134	0.996448	0.909234	-1.09983	48hr down vs 6hr	0.653023	0.0295711	0.158492	1
555	ENSG00000212529_st	20533104	ENSG00000212529	ENSG00000212529_st	0.51676	0.999459	0.590549	0.999934	1.10056	1.10056	6hr up vs control	0.26815	0.996108	1.18169	1.18169	48hr up vs control	0.688202	0.996448	1.07371	1.07371	48hr up vs 6hr	0.726544	0.116521	0.561321	1
556	ENSG00000212532_st	20533105	ENSG00000212532	ENSG00000212532_st	0.670843	0.999459	0.500981	0.999934	1.08908	1.08908	6hr up vs control	0.437205	0.996108	1.08427	1.08427	48hr up vs control	0.971663	0.996448	0.995582	-1.00444	48hr down vs 6hr	0.422879	0.0339558	0.281039	1
557	ENSG00000212532_x_st	20533106	ENSG00000212532	ENSG00000212532_x_st	0.550692	0.999459	0.967231	0.999934	0.994935	-1.00509	6hr down vs control	0.34032	0.996108	1.10477	1.10477	48hr up vs control	0.40911	0.996448	1.11039	1.11039	48hr up vs 6hr	0.65044	0.0513608	0.276371	1
558	ENSG00000212533_s_st	20533107	ENSG00000212533	ENSG00000212533_s_st	0.292687	0.999459	0.130023	0.999934	0.719954	-1.38898	6hr down vs control	0.483129	0.996108	0.890643	-1.12278	48hr down vs control	0.303413	0.996448	1.23708	1.23708	48hr up vs 6hr	1.47192	0.299795	0.712868	1
559	ENSG00000212538_st	20533108	ENSG00000212538	ENSG00000212538_st	0.669201	0.999459	0.920897	0.999934	0.987787	-1.01236	6hr down vs control	0.408553	0.996108	0.917894	-1.08945	48hr down vs control	0.558152	0.996448	0.929243	-1.07615	48hr down vs 6hr	0.425628	0.0336622	0.276809	1
560	ENSG00000212539_st	20533109	ENSG00000212539	ENSG00000212539_st	0.208401	0.999459	0.238099	0.999934	1.18725	1.18725	6hr up vs control	0.420351	0.996108	0.911187	-1.09747	48hr down vs control	0.0870612	0.996448	0.767474	-1.30298	48hr down vs 6hr	1.97858	0.194487	0.344037	1
561	ENSG00000212551_st	20533110	ENSG00000212551	ENSG00000212551_st	0.547483	0.999459	0.536057	0.999934	1.0806	1.0806	6hr up vs control	0.296685	0.996108	1.11593	1.11593	48hr up vs control	0.794951	0.996448	1.03269	1.03269	48hr up vs 6hr	0.657375	0.0517934	0.275759	1
562	ENSG00000212553_st	20533111	ENSG00000212553	ENSG00000212553_st	0.579032	0.999459	0.99275	0.999934	0.998711	-1.00129	6hr down vs control	0.352164	0.996108	0.894514	-1.11793	48hr down vs control	0.447681	0.996448	0.895669	-1.11648	48hr down vs 6hr	0.591356	0.061601	0.364592	1
563	ENSG00000212553_x_st	20533112	ENSG00000212553	ENSG00000212553_x_st	0.184952	0.999459	0.213407	0.999934	0.813103	-1.22986	6hr down vs control	0.0866713	0.996108	0.782052	-1.27869	48hr down vs control	0.804148	0.996448	0.961812	-1.0397	48hr down vs 6hr	2.16865	0.27506	0.443921	1
564	ENSG00000212558_st	20533113	ENSG00000212558	ENSG00000212558_st	0.562927	0.999459	0.301375	0.999934	0.876763	-1.14056	6hr down vs control	0.703189	0.996108	0.96251	-1.03895	48hr down vs control	0.454598	0.996448	1.0978	1.0978	48hr up vs 6hr	0.624463	0.0481606	0.269931	1
565	ENSG00000212558_x_st	20533114	ENSG00000212558	ENSG00000212558_x_st	0.392457	0.999459	0.226693	0.999934	0.88444	-1.13066	6hr down vs control	0.303784	0.996108	0.919471	-1.08758	48hr down vs control	0.687628	0.996448	1.03961	1.03961	48hr up vs 6hr	1.07222	0.0510952	0.166787	1
566	ENSG00000212565_st	20533115	ENSG00000212565	ENSG00000212565_st	0.223171	0.999459	0.498114	0.999934	1.07138	1.07138	6hr up vs control	0.0944446	0.996108	1.16457	1.16457	48hr up vs control	0.416079	0.996448	1.08698	1.08698	48hr up vs 6hr	1.87244	0.0967925	0.180926	1
567	ENSG00000212567_st	20533116	ENSG00000212567	ENSG00000212567_st	0.798159	0.999459	0.710514	0.999934	1.07513	1.07513	6hr up vs control	0.523614	0.996108	1.10815	1.10815	48hr up vs control	0.876334	0.996448	1.03071	1.03071	48hr up vs 6hr	0.232867	0.045379	0.682049	1
568	ENSG00000212579_x_st	20533117	ENSG00000212579	ENSG00000212579_x_st	0.906506	0.999459	0.680137	0.999934	0.909954	-1.09896	6hr down vs control	0.948673	0.996108	0.988117	-1.01203	48hr down vs control	0.718404	0.996448	1.0859	1.0859	48hr up vs 6hr	0.0995465	0.0266092	0.935567	1
569	ENSG00000212580_st	20533118	ENSG00000212580	ENSG00000212580_st	0.76545	0.999459	0.48961	0.999934	0.862205	-1.15982	6hr down vs control	0.67397	0.996108	0.929721	-1.07559	48hr down vs control	0.721788	0.996448	1.07831	1.07831	48hr up vs 6hr	0.277763	0.0637493	0.803285	1
570	ENSG00000212581_st	20533119	ENSG00000212581	ENSG00000212581_st	0.677848	0.999459	0.402241	0.999934	1.12071	1.12071	6hr up vs control	0.621895	0.996108	1.05531	1.05531	48hr up vs control	0.652364	0.996448	0.94164	-1.06198	48hr down vs 6hr	0.411254	0.0372976	0.317423	1
571	ENSG00000212586_st	20533120	ENSG00000212586	ENSG00000212586_st	0.394809	0.999459	0.192838	0.999934	0.825859	-1.21086	6hr down vs control	0.716594	0.996108	0.959837	-1.04184	48hr down vs control	0.294877	0.996448	1.16223	1.16223	48hr up vs 6hr	1.06442	0.104186	0.34258	1
572	ENSG00000212587_x_st	20533121	ENSG00000212587	ENSG00000212587_x_st	0.774041	0.999459	0.494056	0.999934	0.910602	-1.09817	6hr down vs control	0.707736	0.996108	0.959447	-1.04227	48hr down vs control	0.699328	0.996448	1.05364	1.05364	48hr up vs 6hr	0.265735	0.0248563	0.327383	1
573	ENSG00000212589_st	20533122	ENSG00000212589	ENSG00000212589_st	0.33371	0.999459	0.153178	0.999934	0.869647	-1.14989	6hr down vs control	0.595445	0.996108	0.961187	-1.04038	48hr down vs control	0.288693	0.996448	1.10526	1.10526	48hr up vs 6hr	1.28904	0.0543779	0.147647	1
574	ENSG00000212589_x_st	20533123	ENSG00000212589	ENSG00000212589_x_st	0.787367	0.999459	0.96294	0.999934	0.994495	-1.00554	6hr down vs control	0.554282	0.996108	1.05985	1.05985	48hr up vs control	0.596056	0.996448	1.06572	1.06572	48hr up vs 6hr	0.247414	0.0180474	0.255305	1
575	ENSG00000212590_st	20533124	ENSG00000212590	ENSG00000212590_st	0.344483	0.999459	0.46368	0.999934	1.08008	1.08008	6hr up vs control	0.160021	0.996108	1.13603	1.13603	48hr up vs control	0.626924	0.996448	1.05181	1.05181	48hr up vs 6hr	1.24576	0.0682999	0.191891	1
576	ENSG00000212593_st	20533125	ENSG00000212593	ENSG00000212593_st	0.952305	0.999459	0.900141	0.999934	1.02343	1.02343	6hr up vs control	0.762876	0.996108	1.04665	1.04665	48hr up vs control	0.903242	0.996448	1.02269	1.02269	48hr up vs 6hr	0.0492123	0.00865597	0.615616	1
577	ENSG00000212594_st	20533126	ENSG00000212594	ENSG00000212594_st	0.706426	0.999459	0.654888	0.999934	1.04533	1.04533	6hr up vs control	0.426397	0.996108	1.06767	1.06767	48hr up vs control	0.830138	0.996448	1.02138	1.02138	48hr up vs 6hr	0.365377	0.0182951	0.175252	1
578	ENSG00000212598_st	20533127	ENSG00000212598	ENSG00000212598_st	0.213798	0.999459	0.388615	0.999934	1.11093	1.11093	6hr up vs control	0.263932	0.996108	0.892704	-1.12019	48hr down vs control	0.0976515	0.996448	0.803564	-1.24446	48hr down vs 6hr	1.93871	0.140968	0.254493	1
579	ENSG00000212604_st	20533128	ENSG00000212604	ENSG00000212604_st	0.781502	0.999459	0.520256	0.999934	0.927994	-1.07759	6hr down vs control	0.64179	0.996108	0.957129	-1.04479	48hr down vs control	0.787593	0.996448	1.0314	1.0314	48hr up vs 6hr	0.255428	0.0172836	0.236829	1
580	ENSG00000212604_x_st	20533129	ENSG00000212604	ENSG00000212604_x_st	0.103318	0.999459	0.0461779	0.999934	0.849663	-1.17694	6hr down vs control	0.141337	0.996108	0.912864	-1.09545	48hr down vs control	0.322143	0.996448	1.07438	1.07438	48hr up vs 6hr	3.19471	0.0804451	0.0881324	1
581	ENSG00000212608_st	20533130	ENSG00000212608	ENSG00000212608_st	0.104419	0.999459	0.0869061	0.999934	1.18262	1.18262	6hr up vs control	0.0615656	0.996108	1.16535	1.16535	48hr up vs control	0.866437	0.996448	0.985402	-1.01481	48hr down vs 6hr	3.17447	0.125183	0.138021	1
582	ENSG00000212610_st	20533131	ENSG00000212610	ENSG00000212610_st	0.4601	0.999459	0.252206	0.999934	1.15268	1.15268	6hr up vs control	0.39904	0.996108	1.08707	1.08707	48hr up vs control	0.622626	0.996448	0.943079	-1.06036	48hr down vs 6hr	0.869141	0.062548	0.251879	1
583	ENSG00000212611_s_st	20533132	ENSG00000212611	ENSG00000212611_s_st	0.70751	0.999459	0.434544	0.999934	0.925495	-1.0805	6hr down vs control	0.881276	0.996108	0.988255	-1.01188	48hr down vs control	0.505129	0.996448	1.06781	1.06781	48hr up vs 6hr	0.363684	0.0176148	0.16952	1
584	ENSG00000212615_x_st	20533133	ENSG00000212615	ENSG00000212615_x_st	0.880428	0.999459	0.699878	0.999934	1.12752	1.12752	6hr up vs control	0.66646	0.996108	1.11597	1.11597	48hr up vs control	0.973473	0.996691	0.989758	-1.01035	48hr down vs 6hr	0.129692	0.0642541	1.73402	1
585	ENSG00000212618_st	20533134	ENSG00000212618	ENSG00000212618_st	0.431502	0.999459	0.215429	0.999934	1.27725	1.27725	6hr up vs control	0.728043	0.996108	1.05454	1.05454	48hr up vs control	0.321657	0.996448	0.825633	-1.21119	48hr down vs 6hr	0.949985	0.170235	0.627191	1
586	ENSG00000212620_st	20533135	ENSG00000212620	ENSG00000212620_st	0.470623	0.999459	0.283418	0.999934	0.880744	-1.1354	6hr down vs control	0.959978	0.996108	1.00465	1.00465	48hr up vs control	0.267645	0.996448	1.14069	1.14069	48hr up vs 6hr	0.841003	0.0557728	0.23211	1
587	ENSG00000212624_st	20533136	ENSG00000212624	ENSG00000212624_st	0.39886	0.999459	0.507295	0.999934	0.937446	-1.06673	6hr down vs control	0.41082	0.996108	1.06825	1.06825	48hr up vs control	0.200615	0.996448	1.13953	1.13953	48hr up vs 6hr	1.05113	0.0498701	0.166055	1
588	ENSG00000212624_x_st	20533137	ENSG00000212624	ENSG00000212624_x_st	0.965465	0.999459	0.804893	0.999934	0.983768	-1.0165	6hr down vs control	0.87124	0.996108	0.991282	-1.00879	48hr down vs control	0.908396	0.996448	1.00764	1.00764	48hr up vs 6hr	0.0353228	0.000797673	0.0790384	1
589	ENSG00000212626_st	20533138	ENSG00000212626	ENSG00000212626_st	0.0825031	0.999459	0.0491301	0.999934	1.20372	1.20372	6hr up vs control	0.070066	0.996108	1.14575	1.14575	48hr up vs control	0.54705	0.996448	0.951838	-1.0506	48hr down vs 6hr	3.63917	0.122947	0.118245	1
590	ENSG00000220986_st	20533139	ENSG00000220986	ENSG00000220986_st	0.211642	0.999459	0.359203	0.999934	0.864099	-1.15727	6hr down vs control	0.0898245	0.996108	0.787292	-1.27018	48hr down vs control	0.551616	0.996448	0.911113	-1.09756	48hr down vs 6hr	1.95448	0.240426	0.430545	1
591	ENSG00000221040_st	20533140	ENSG00000221040	ENSG00000221040_st	0.53906	0.999459	0.284508	0.999934	1.21831	1.21831	6hr up vs control	0.709489	0.996108	1.05548	1.05548	48hr up vs control	0.427609	0.996448	0.866343	-1.15428	48hr down vs 6hr	0.675834	0.108911	0.564027	1
592	ENSG00000221043_st	20533141	ENSG00000221043	ENSG00000221043_st	0.33234	0.999459	0.164035	0.999934	0.74272	-1.3464	6hr down vs control	0.344142	0.996108	0.853428	-1.17174	48hr down vs control	0.491327	0.996448	1.14906	1.14906	48hr up vs 6hr	1.29467	0.263108	0.711283	1
593	ENSG00000221044_st	20533142	ENSG00000221044	ENSG00000221044_st	0.0632434	0.999459	0.228898	0.999934	1.05161	1.05161	6hr up vs control	0.111745	0.996108	0.944887	-1.05833	48hr down vs control	0.0263932	0.996448	0.898514	-1.11295	48hr down vs 6hr	4.20256	0.0339872	0.0283054	1
594	ENSG00000221060_st	20533143	ENSG00000221060	ENSG00000221060_st	0.848809	0.999459	0.711415	0.999934	1.05798	1.05798	6hr up vs control	0.819009	0.996108	0.972029	-1.02878	48hr down vs control	0.580515	0.996448	0.918764	-1.08842	48hr down vs 6hr	0.16782	0.0199217	0.41548	1
595	ENSG00000221060_x_st	20533144	ENSG00000221060	ENSG00000221060_x_st	0.726732	0.999459	0.896032	0.999934	1.03485	1.03485	6hr up vs control	0.454727	0.996108	1.17743	1.17743	48hr up vs control	0.625324	0.996448	1.13778	1.13778	48hr up vs 6hr	0.334205	0.118541	1.24144	1
596	ENSG00000221083_st	20533145	ENSG00000221083	ENSG00000221083_st	0.272305	0.999459	0.196498	0.999934	0.766388	-1.30482	6hr down vs control	0.71487	0.996108	1.05961	1.05961	48hr up vs control	0.125752	0.996448	1.38261	1.38261	48hr up vs 6hr	1.57552	0.303805	0.674898	1
597	ENSG00000221090_st	20533146	ENSG00000221090	ENSG00000221090_st	0.770219	0.999459	0.555705	0.999934	0.904966	-1.10501	6hr down vs control	0.556776	0.996108	0.921911	-1.0847	48hr down vs control	0.911722	0.996448	1.01872	1.01872	48hr up vs 6hr	0.271065	0.0391916	0.506043	1
598	ENSG00000221093_st	20533147	ENSG00000221093	ENSG00000221093_st	0.735089	0.999459	0.597655	0.999934	0.920719	-1.08611	6hr down vs control	0.769235	0.996108	1.03792	1.03792	48hr up vs control	0.449054	0.996448	1.12729	1.12729	48hr up vs 6hr	0.3217	0.0398773	0.433853	1
599	ENSG00000221125_st	20533148	ENSG00000221125	ENSG00000221125_st	0.441665	0.999459	0.6932	0.999934	0.955714	-1.04634	6hr down vs control	0.219578	0.996108	0.88581	-1.12891	48hr down vs control	0.512655	0.996448	0.926856	-1.07892	48hr down vs 6hr	0.920487	0.0619844	0.235686	1
600	ENSG00000221139_st	20533149	ENSG00000221139	ENSG00000221139_st	0.583831	0.999459	0.400039	0.999934	1.0943	1.0943	6hr up vs control	0.860371	0.996108	0.985125	-1.0151	48hr down vs control	0.33078	0.996448	0.900234	-1.11082	48hr down vs 6hr	0.58172	0.0326621	0.196516	1
601	ENSG00000221148_st	20533150	ENSG00000221148	ENSG00000221148_st	0.290984	0.999459	0.215564	0.999934	1.26944	1.26944	6hr up vs control	0.697856	0.996108	0.943756	-1.0596	48hr down vs control	0.13452	0.996448	0.743445	-1.34509	48hr down vs 6hr	1.48022	0.252276	0.596509	1
602	ENSG00000221164_st	20533151	ENSG00000221164	ENSG00000221164_st	0.133068	0.999459	0.362671	0.999934	1.07278	1.07278	6hr up vs control	0.167305	0.996108	0.913236	-1.09501	48hr down vs control	0.0608305	0.996448	0.851282	-1.1747	48hr down vs 6hr	2.72777	0.0788172	0.10113	1
603	ENSG00000221164_x_st	20533152	ENSG00000221164	ENSG00000221164_x_st	0.945224	0.999459	0.7856	0.999934	1.03509	1.03509	6hr up vs control	0.785426	0.996108	1.02859	1.02859	48hr up vs control	0.960228	0.996448	0.993714	-1.00633	48hr down vs 6hr	0.0567895	0.00469282	0.289224	1
604	ENSG00000221245_st	20533153	ENSG00000221245	ENSG00000221245_st	0.507944	0.999459	0.500701	0.999934	1.06669	1.06669	6hr up vs control	0.555641	0.996108	0.955093	-1.04702	48hr down vs control	0.263686	0.996448	0.895379	-1.11685	48hr down vs 6hr	0.747376	0.034305	0.160652	1
605	ENSG00000221245_x_st	20533154	ENSG00000221245	ENSG00000221245_x_st	0.184123	0.999459	0.107536	0.999934	1.25193	1.25193	6hr up vs control	0.896188	0.996108	0.986638	-1.01354	48hr down vs control	0.0914136	0.996448	0.788092	-1.26889	48hr down vs 6hr	2.17593	0.179093	0.288073	1
606	ENSG00000221252_st	20533155	ENSG00000221252	ENSG00000221252_st	0.756687	0.999459	0.874017	0.999934	0.979267	-1.02117	6hr down vs control	0.559922	0.996108	1.06572	1.06572	48hr up vs control	0.527884	0.996448	1.08828	1.08828	48hr up vs 6hr	0.290211	0.02614	0.315253	1
607	ENSG00000221300_st	20533156	ENSG00000221300	ENSG00000221300_st	0.747765	0.999459	0.813514	0.999934	1.01881	1.01881	6hr up vs control	0.583532	0.996108	0.964938	-1.03634	48hr down vs control	0.498256	0.996448	0.947123	-1.05583	48hr down vs 6hr	0.303078	0.00973466	0.112418	1
608	ENSG00000221300_x_st	20533157	ENSG00000221300	ENSG00000221300_x_st	0.904071	0.999459	0.740913	0.999934	1.04281	1.04281	6hr up vs control	0.695068	0.996108	1.04149	1.04149	48hr up vs control	0.991949	0.998246	0.998727	-1.00127	48hr down vs 6hr	0.102314	0.00843198	0.288444	1
609	ENSG00000221332_st	20533158	ENSG00000221332	ENSG00000221332_st	0.98037	0.999459	0.964835	0.999934	0.997342	-1.00266	6hr down vs control	0.850298	0.996108	0.990729	-1.00936	48hr down vs control	0.912274	0.996448	0.993369	-1.00668	48hr down vs 6hr	0.0198814	0.000374415	0.0659136	1
610	ENSG00000221345_st	20533159	ENSG00000221345	ENSG00000221345_st	0.406996	0.999459	0.312175	0.999934	0.88593	-1.12876	6hr down vs control	0.698428	0.996108	1.03734	1.03734	48hr up vs control	0.198915	0.996448	1.17091	1.17091	48hr up vs 6hr	1.02495	0.0703549	0.240249	1
611	ENSG00000221376_st	20533160	ENSG00000221376	ENSG00000221376_st	0.426076	0.999459	0.81604	0.999934	1.03341	1.03341	6hr up vs control	0.219576	0.996108	1.16154	1.16154	48hr up vs control	0.418645	0.996448	1.12399	1.12399	48hr up vs 6hr	0.966104	0.0992282	0.359484	1
612	ENSG00000221398_st	20533161	ENSG00000221398	ENSG00000221398_st	0.94535	0.999459	0.776127	0.999934	1.06167	1.06167	6hr up vs control	0.979709	0.997759	0.995652	-1.00437	48hr down vs control	0.760417	0.996448	0.937816	-1.06631	48hr down vs 6hr	0.0566532	0.0128898	0.796327	1
613	ENSG00000221400_st	20533162	ENSG00000221400	ENSG00000221400_st	0.345112	0.999459	0.301991	0.999934	0.797553	-1.25384	6hr down vs control	0.590493	0.996108	1.09797	1.09797	48hr up vs control	0.15937	0.996448	1.37667	1.37667	48hr up vs 6hr	1.24329	0.284442	0.800738	1
614	ENSG00000221455_st	20533163	ENSG00000221455	ENSG00000221455_st	0.312938	0.999459	0.523945	0.999934	0.92712	-1.07861	6hr down vs control	0.302708	0.996108	1.10792	1.10792	48hr up vs control	0.158365	0.996448	1.19501	1.19501	48hr up vs 6hr	1.37779	0.0973594	0.247323	1
615	ENSG00000221461_st	20533164	ENSG00000221461	ENSG00000221461_st	0.0289507	0.999459	0.0110188	0.999934	1.4291	1.4291	6hr up vs control	0.478814	0.996108	1.06569	1.06569	48hr up vs control	0.025885	0.996448	0.745706	-1.34101	48hr down vs 6hr	6.12928	0.369106	0.21077	1
616	ENSG00000221496_st	20533165	ENSG00000221496	ENSG00000221496_st	0.488652	0.999459	0.289469	0.999934	0.857024	-1.16683	6hr down vs control	0.990952	0.99943	1.00129	1.00129	48hr up vs control	0.285775	0.996448	1.16834	1.16834	48hr up vs 6hr	0.794625	0.0799474	0.352136	1
617	ENSG00000221498_st	20533166	ENSG00000221498	ENSG00000221498_st	0.0464249	0.999459	0.117557	0.999934	1.19153	1.19153	6hr up vs control	0.0177789	0.996108	1.28032	1.28032	48hr up vs control	0.488107	0.996448	1.07451	1.07451	48hr up vs 6hr	4.91388	0.263083	0.187385	1
618	ENSG00000221611_st	20533167	ENSG00000221611	ENSG00000221611_st	0.73313	0.999459	0.583946	0.999934	1.08952	1.08952	6hr up vs control	0.477392	0.996108	1.09586	1.09586	48hr up vs control	0.970103	0.996448	1.00582	1.00582	48hr up vs 6hr	0.324615	0.0402006	0.433443	1
619	ENSG00000221633_st	20533168	ENSG00000221633	ENSG00000221633_st	0.715528	0.999459	0.889485	0.999934	0.977946	-1.02255	6hr down vs control	0.509506	0.996108	1.09178	1.09178	48hr up vs control	0.499793	0.996448	1.11641	1.11641	48hr up vs 6hr	0.351264	0.0466973	0.465293	1
620	ENSG00000221638_st	20533169	ENSG00000221638	ENSG00000221638_st	0.569272	0.999459	0.342491	0.999934	0.860945	-1.16151	6hr down vs control	0.983	0.998587	0.997352	-1.00265	48hr down vs control	0.350554	0.996448	1.15844	1.15844	48hr up vs 6hr	0.611277	0.0733674	0.420081	1
621	ENSG00000221639_st	20533170	ENSG00000221639	ENSG00000221639_st	0.356304	0.999459	0.166215	0.999934	0.812952	-1.23009	6hr down vs control	0.486673	0.996108	0.922801	-1.08366	48hr down vs control	0.37579	0.996448	1.13512	1.13512	48hr up vs 6hr	1.20023	0.119648	0.348906	1
622	ENSG00000221639_x_st	20533171	ENSG00000221639	ENSG00000221639_x_st	0.246294	0.999459	0.210127	0.999934	0.808411	-1.23699	6hr down vs control	0.133484	0.996108	0.807668	-1.23813	48hr down vs control	0.995406	0.998789	0.999081	-1.00092	48hr down vs 6hr	1.72322	0.227267	0.461597	1
623	ENSG00000221673_st	20533172	ENSG00000221673	ENSG00000221673_st	0.985731	0.999459	0.93755	0.999934	1.01478	1.01478	6hr up vs control	0.870431	0.996108	1.02527	1.02527	48hr up vs control	0.956186	0.996448	1.01034	1.01034	48hr up vs 6hr	0.0144014	0.00260786	0.633792	1
624	ENSG00000221711_st	20533173	ENSG00000221711	ENSG00000221711_st	0.064156	0.999459	0.107984	0.999934	1.15225	1.15225	6hr up vs control	0.241816	0.996108	0.922836	-1.08362	48hr down vs control	0.0234432	0.996448	0.800897	-1.2486	48hr down vs 6hr	4.1711	0.136997	0.114955	1
625	ENSG00000221719_st	20533174	ENSG00000221719	ENSG00000221719_st	0.783173	0.999459	0.929001	0.999934	0.982742	-1.01756	6hr down vs control	0.517314	0.996108	0.900397	-1.11062	48hr down vs control	0.656538	0.996448	0.916209	-1.09145	48hr down vs 6hr	0.253137	0.0499154	0.690155	1
626	ENSG00000221719_x_st	20533175	ENSG00000221719	ENSG00000221719_x_st	0.161316	0.999459	0.904988	0.999934	1.01467	1.01467	6hr up vs control	0.0929879	0.996108	0.829658	-1.20532	48hr down vs control	0.130817	0.996448	0.817665	-1.22299	48hr down vs 6hr	2.39449	0.183959	0.268891	1
627	ENSG00000221750_st	20533176	ENSG00000221750	ENSG00000221750_st	0.302651	0.999459	0.152913	0.999934	1.33676	1.33676	6hr up vs control	0.867885	0.996108	1.02583	1.02583	48hr up vs control	0.187037	0.996448	0.767405	-1.30309	48hr down vs 6hr	1.42459	0.259141	0.636669	1
628	ENSG00000222095_st	20533177	ENSG00000222095	ENSG00000222095_st	0.770671	0.999459	0.501605	0.999934	1.05813	1.05813	6hr up vs control	0.652923	0.996108	1.03105	1.03105	48hr up vs control	0.7547	0.996448	0.974414	-1.02626	48hr down vs 6hr	0.270433	0.00954823	0.123575	1
629	ENSG00000222145_st	20533178	ENSG00000222145	ENSG00000222145_st	0.197841	0.999459	0.0950858	0.999934	1.46283	1.46283	6hr up vs control	0.214394	0.996108	1.24588	1.24588	48hr up vs control	0.44244	0.996448	0.851695	-1.17413	48hr down vs 6hr	2.06059	0.444769	0.755459	1
630	ENSG00000222185_st	20533179	ENSG00000222185	ENSG00000222185_st	0.0873171	0.999459	0.112216	0.999934	0.847089	-1.18051	6hr down vs control	0.0404347	0.996108	0.829256	-1.2059	48hr down vs control	0.822549	0.996448	0.978948	-1.0215	48hr down vs 6hr	3.52443	0.163344	0.162212	1
631	ENSG00000222345_st	20533180	ENSG00000222345	ENSG00000222345_st	0.744617	0.999459	0.515998	0.999934	1.1131	1.1131	6hr up vs control	0.94507	0.996108	0.990907	-1.00918	48hr down vs control	0.482087	0.996448	0.890221	-1.12332	48hr down vs 6hr	0.307665	0.0419114	0.476786	1
632	ENSG00000222489_st	20533181	ENSG00000222489	ENSG00000222489_st	0.837778	0.999459	0.707008	0.999934	0.948541	-1.05425	6hr down vs control	0.803659	0.996108	1.02885	1.02885	48hr up vs control	0.565882	0.996448	1.08467	1.08467	48hr up vs 6hr	0.181554	0.0183411	0.35358	1
633	ENSG00000222588_s_st	20533182	ENSG00000222588	ENSG00000222588_s_st	0.033776	0.999459	0.0120648	0.999934	0.887276	-1.12705	6hr down vs control	0.332238	0.996108	0.970192	-1.03072	48hr down vs control	0.0403534	0.996448	1.09345	1.09345	48hr up vs 6hr	5.71437	0.0401568	0.0245957	1
634	ENSG00000222588_st	20533183	ENSG00000222588	ENSG00000222588_st	0.844843	0.999459	0.763641	0.999934	0.927898	-1.0777	6hr down vs control	0.578834	0.996108	0.892499	-1.12045	48hr down vs control	0.875493	0.996448	0.961851	-1.03966	48hr down vs 6hr	0.172731	0.0549177	1.11278	1
635	ENSG00000222604_st	20533184	ENSG00000222604	ENSG00000222604_st	0.420695	0.999459	0.535168	0.999934	1.12156	1.12156	6hr up vs control	0.204566	0.996108	1.22255	1.22255	48hr up vs control	0.639055	0.996448	1.09005	1.09005	48hr up vs 6hr	0.982351	0.168748	0.601229	1
636	ENSG00000222666_st	20533185	ENSG00000222666	ENSG00000222666_st	0.54186	0.999459	0.293953	0.999934	0.823386	-1.2145	6hr down vs control	0.806545	0.996108	0.965053	-1.03621	48hr down vs control	0.384874	0.996448	1.17205	1.17205	48hr up vs 6hr	0.669657	0.109062	0.570021	1
637	ENSG00000222937_st	20533186	ENSG00000222937	ENSG00000222937_st	0.238466	0.999459	0.137862	0.999934	1.26394	1.26394	6hr up vs control	0.185554	0.996108	1.18249	1.18249	48hr up vs control	0.648362	0.996448	0.935558	-1.06888	48hr down vs 6hr	1.77164	0.192319	0.379939	1
638	ENSG00000222966_st	20533187	ENSG00000222966	ENSG00000222966_st	0.372496	0.999459	0.194809	0.999934	0.861603	-1.16063	6hr down vs control	0.341722	0.996108	0.917109	-1.09038	48hr down vs control	0.56689	0.996448	1.06442	1.06442	48hr up vs 6hr	1.14093	0.0683715	0.209742	1
639	ENSG00000223004_st	20533188	ENSG00000223004	ENSG00000223004_st	0.692674	0.999459	0.504874	0.999934	1.12558	1.12558	6hr up vs control	0.849842	0.996108	0.973361	-1.02737	48hr down vs control	0.41662	0.996448	0.864761	-1.15639	48hr down vs 6hr	0.38715	0.0608864	0.550439	1
640	ENSG00000223027_st	20533189	ENSG00000223027	ENSG00000223027_st	0.730143	0.999459	0.445558	0.999934	0.900523	-1.11047	6hr down vs control	0.798059	0.996108	0.972258	-1.02853	48hr down vs control	0.572972	0.996448	1.07966	1.07966	48hr up vs 6hr	0.329079	0.0306982	0.326498	1
641	ENSG00000223111_s_st	20533190	ENSG00000223111	ENSG00000223111_s_st	0.307159	0.999459	0.469975	0.999934	0.864547	-1.15667	6hr down vs control	0.138188	0.996108	0.770768	-1.29741	48hr down vs control	0.565848	0.996448	0.891528	-1.12167	48hr down vs 6hr	1.40384	0.282984	0.705527	1
642	ENSG00000223182_s_st	20533191	ENSG00000223182	ENSG00000223182_s_st	0.307159	0.999459	0.469975	0.999934	0.864547	-1.15667	6hr down vs control	0.138188	0.996108	0.770768	-1.29741	48hr down vs control	0.565848	0.996448	0.891528	-1.12167	48hr down vs 6hr	1.40384	0.282984	0.705527	1
643	ENSG00000223294_st	20533192	ENSG00000223294	ENSG00000223294_st	0.211768	0.999459	0.0921212	0.999934	1.16084	1.16084	6hr up vs control	0.311976	0.996108	1.0704	1.0704	48hr up vs control	0.324048	0.996448	0.922089	-1.08449	48hr down vs 6hr	1.95355	0.0634079	0.113602	1
644	ENSG00000238294_st	20533193	ENSG00000238294	ENSG00000238294_st	0.746384	0.999459	0.607315	0.999934	0.942027	-1.06154	6hr down vs control	0.774739	0.996108	1.02733	1.02733	48hr up vs control	0.460512	0.996448	1.09056	1.09056	48hr up vs 6hr	0.305086	0.0208735	0.239465	1
645	ENSG00000238295_x_st	20533194	ENSG00000238295	ENSG00000238295_x_st	0.638525	0.999459	0.983649	0.999934	0.997475	-1.00253	6hr down vs control	0.397233	0.996108	0.916081	-1.09161	48hr down vs control	0.497809	0.996448	0.9184	-1.08885	48hr down vs 6hr	0.47861	0.0376603	0.275403	1
646	ENSG00000238296_st	20533195	ENSG00000238296	ENSG00000238296_st	0.738506	0.999459	0.661323	0.999934	1.07024	1.07024	6hr up vs control	0.695565	0.996108	0.951765	-1.05068	48hr down vs control	0.455291	0.996448	0.889299	-1.12448	48hr down vs 6hr	0.316639	0.0387316	0.428123	1
647	ENSG00000238297_st	20533196	ENSG00000238297	ENSG00000238297_st	0.128363	0.999459	0.489252	0.999934	1.06856	1.06856	6hr up vs control	0.0511099	0.996108	1.19047	1.19047	48hr up vs control	0.273279	0.996448	1.11408	1.11408	48hr up vs 6hr	2.79216	0.12798	0.160425	1
648	ENSG00000238298_st	20533197	ENSG00000238298	ENSG00000238298_st	0.596737	0.999459	0.330395	0.999934	1.33704	1.33704	6hr up vs control	0.771563	0.996108	1.07084	1.07084	48hr up vs control	0.450317	0.996448	0.8009	-1.2486	48hr down vs 6hr	0.556299	0.238154	1.49837	1
649	ENSG00000238298_x_st	20533198	ENSG00000238298	ENSG00000238298_x_st	0.350596	0.999459	0.16813	0.999934	1.46276	1.46276	6hr up vs control	0.404362	0.996108	1.19632	1.19632	48hr up vs control	0.443147	0.996448	0.817852	-1.22271	48hr down vs 6hr	1.22197	0.415169	1.18914	1
650	ENSG00000238301_x_st	20533199	ENSG00000238301	ENSG00000238301_x_st	0.878328	0.999459	0.800332	0.999934	0.973878	-1.02682	6hr down vs control	0.625271	0.996108	0.958859	-1.04291	48hr down vs control	0.881756	0.996448	0.984578	-1.01566	48hr down vs 6hr	0.13217	0.00744627	0.197185	1
651	ENSG00000238305_st	20533200	ENSG00000238305	ENSG00000238305_st	0.19513	0.999459	0.528639	0.999934	0.94282	-1.06065	6hr down vs control	0.179475	0.996108	1.11424	1.11424	48hr up vs control	0.102076	0.996448	1.18181	1.18181	48hr up vs 6hr	2.08255	0.0912031	0.153279	1
652	ENSG00000238306_x_st	20533201	ENSG00000238306	ENSG00000238306_x_st	0.0756784	0.999459	0.0739529	0.999934	0.930824	-1.07432	6hr down vs control	0.0411626	0.996108	0.932743	-1.07211	48hr down vs control	0.953584	0.996448	1.00206	1.00206	48hr up vs 6hr	3.81748	0.0247072	0.0226524	1
653	ENSG00000238309_st	20533202	ENSG00000238309	ENSG00000238309_st	0.0366321	0.999459	0.177608	0.999934	1.14771	1.14771	6hr up vs control	0.0749738	0.996108	0.854826	-1.16983	48hr down vs control	0.0149569	0.996448	0.744811	-1.34262	48hr down vs 6hr	5.50313	0.258078	0.164138	1
654	ENSG00000238311_st	20533203	ENSG00000238311	ENSG00000238311_st	0.105246	0.999459	0.0778899	0.999934	0.821734	-1.21694	6hr down vs control	0.0683763	0.996108	0.846063	-1.18195	48hr down vs control	0.767967	0.996448	1.02961	1.02961	48hr up vs 6hr	3.15944	0.158661	0.175763	1
655	ENSG00000238312_st	20533204	ENSG00000238312	ENSG00000238312_st	0.316768	0.999459	0.595023	0.999934	0.949093	-1.05364	6hr down vs control	0.143974	0.996108	0.88158	-1.13433	48hr down vs control	0.457462	0.996448	0.928866	-1.07658	48hr down vs 6hr	1.36086	0.0665152	0.17107	1
656	ENSG00000238313_st	20533205	ENSG00000238313	ENSG00000238313_st	0.652468	0.999459	0.385842	0.999934	1.16603	1.16603	6hr up vs control	0.871816	0.996108	1.02296	1.02296	48hr up vs control	0.456467	0.996448	0.877297	-1.13986	48hr down vs 6hr	0.454131	0.0695394	0.535941	1
657	ENSG00000238313_x_st	20533206	ENSG00000238313	ENSG00000238313_x_st	0.920483	0.999459	0.697335	0.999934	1.06882	1.06882	6hr up vs control	0.833142	0.996108	1.02975	1.02975	48hr up vs control	0.827072	0.996448	0.963449	-1.03794	48hr down vs 6hr	0.0838452	0.0125457	0.523702	1
658	ENSG00000238314_st	20533207	ENSG00000238314	ENSG00000238314_st	0.97949	0.999459	0.938932	0.999934	1.00924	1.00924	6hr up vs control	0.844275	0.996108	1.01947	1.01947	48hr up vs control	0.933083	0.996448	1.01014	1.01014	48hr up vs 6hr	0.0207849	0.00154898	0.260835	1
659	ENSG00000238316_st	20533208	ENSG00000238316	ENSG00000238316_st	0.303166	0.999459	0.346949	0.999934	1.20171	1.20171	6hr up vs control	0.143797	0.996108	1.27753	1.27753	48hr up vs control	0.746973	0.996448	1.06309	1.06309	48hr up vs 6hr	1.4222	0.262224	0.645325	1
660	ENSG00000238316_x_st	20533209	ENSG00000238316	ENSG00000238316_x_st	0.0944182	0.999459	0.0498978	0.999934	1.38632	1.38632	6hr up vs control	0.0934246	0.996108	1.24456	1.24456	48hr up vs control	0.460197	0.996448	0.897739	-1.11391	48hr down vs 6hr	3.36925	0.356449	0.370282	1
661	ENSG00000238318_st	20533210	ENSG00000238318	ENSG00000238318_st	0.604139	0.999459	0.33309	0.999934	0.829862	-1.20502	6hr down vs control	0.720794	0.996108	0.94695	-1.05602	48hr down vs control	0.485796	0.996448	1.14109	1.14109	48hr up vs 6hr	0.542038	0.0968146	0.625143	1
662	ENSG00000238319_st	20533211	ENSG00000238319	ENSG00000238319_st	0.668513	0.999459	0.390903	0.999934	1.04521	1.04521	6hr up vs control	0.636643	0.996108	1.01968	1.01968	48hr up vs control	0.624844	0.996448	0.975578	-1.02503	48hr down vs 6hr	0.426781	0.00553839	0.04542	1
663	ENSG00000238319_x_st	20533212	ENSG00000238319	ENSG00000238319_x_st	0.720266	0.999459	0.83682	0.999934	1.0233	1.0233	6hr up vs control	0.539882	0.996108	0.94488	-1.05834	48hr down vs control	0.483444	0.996448	0.923361	-1.083	48hr down vs 6hr	0.344008	0.0221752	0.225614	1
664	ENSG00000238321_x_st	20533213	ENSG00000238321	ENSG00000238321_x_st	0.916563	0.999459	0.944687	0.999934	1.01229	1.01229	6hr up vs control	0.737762	0.996108	0.952815	-1.04952	48hr down vs control	0.732043	0.996448	0.941245	-1.06242	48hr down vs 6hr	0.088218	0.0141336	0.560743	1
665	ENSG00000238322_x_st	20533214	ENSG00000238322	ENSG00000238322_x_st	0.0106417	0.999459	0.0615642	0.999934	1.23491	1.23491	6hr up vs control	0.0428394	0.996108	0.825819	-1.21092	48hr down vs control	0.00383983	0.996448	0.668726	-1.49538	48hr down vs 6hr	9.3168	0.465702	0.174948	1
666	ENSG00000238325_st	20533215	ENSG00000238325	ENSG00000238325_st	0.834014	0.999459	0.734053	0.999934	0.923852	-1.08242	6hr down vs control	0.765698	0.996108	1.0583	1.0583	48hr up vs control	0.563275	0.996448	1.14553	1.14553	48hr up vs 6hr	0.186293	0.0518787	0.974675	1
667	ENSG00000238326_x_st	20533216	ENSG00000238326	ENSG00000238326_x_st	0.651042	0.999459	0.926491	0.999934	0.99264	-1.00741	6hr down vs control	0.434492	0.996108	1.05367	1.05367	48hr up vs control	0.46512	0.996448	1.06149	1.06149	48hr up vs 6hr	0.456604	0.0151219	0.115914	1
668	ENSG00000238327_st	20533217	ENSG00000238327	ENSG00000238327_st	0.893102	0.999459	0.691011	0.999934	0.942643	-1.06085	6hr down vs control	0.70869	0.996108	0.95571	-1.04634	48hr down vs control	0.92577	0.996448	1.01386	1.01386	48hr up vs 6hr	0.114901	0.0129594	0.394757	1
669	ENSG00000238327_x_st	20533218	ENSG00000238327	ENSG00000238327_x_st	0.588695	0.999459	0.621219	0.999934	1.04999	1.04999	6hr up vs control	0.540143	0.996108	0.951585	-1.05088	48hr down vs control	0.331816	0.996448	0.906279	-1.10341	48hr down vs 6hr	0.572056	0.0282887	0.173078	1
670	ENSG00000238328_st	20533219	ENSG00000238328	ENSG00000238328_st	0.345551	0.999459	0.213113	0.999934	0.924953	-1.08114	6hr down vs control	0.883347	0.996108	1.0071	1.0071	48hr up vs control	0.178846	0.996448	1.08881	1.08881	48hr up vs 6hr	1.24156	0.0223562	0.0630227	1
671	ENSG00000238329_x_st	20533220	ENSG00000238329	ENSG00000238329_x_st	0.345184	0.999459	0.957023	0.999934	0.988072	-1.01207	6hr down vs control	0.187339	0.996108	0.773881	-1.29219	48hr down vs control	0.292864	0.996448	0.783223	-1.27678	48hr down vs 6hr	1.243	0.318471	0.896738	1
672	ENSG00000238330_x_st	20533221	ENSG00000238330	ENSG00000238330_x_st	0.115161	0.999459	0.0448067	0.999934	1.41665	1.41665	6hr up vs control	0.285779	0.996108	1.14421	1.14421	48hr up vs control	0.17837	0.996448	0.807693	-1.23809	48hr down vs 6hr	2.99033	0.338379	0.396052	1
673	ENSG00000238334_st	20533222	ENSG00000238334	ENSG00000238334_st	0.468756	0.999459	0.326075	0.999934	1.23287	1.23287	6hr up vs control	0.800665	0.996108	0.958434	-1.04337	48hr down vs control	0.244645	0.996448	0.777403	-1.28633	48hr down vs 6hr	0.845934	0.184543	0.763534	1
674	ENSG00000238334_x_st	20533223	ENSG00000238334	ENSG00000238334_x_st	0.273928	0.999459	0.271441	0.999934	1.24718	1.24718	6hr up vs control	0.503054	0.996108	0.898846	-1.11254	48hr down vs control	0.120007	0.996448	0.720705	-1.38753	48hr down vs 6hr	1.56691	0.297732	0.665042	1
675	ENSG00000238336_st	20533224	ENSG00000238336	ENSG00000238336_st	0.756036	0.999459	0.684528	0.999934	1.10045	1.10045	6hr up vs control	0.476387	0.996108	1.14888	1.14888	48hr up vs control	0.85424	0.996448	1.04401	1.04401	48hr up vs 6hr	0.291143	0.0824948	0.991717	1
676	ENSG00000238337_st	20533225	ENSG00000238337	ENSG00000238337_st	0.569648	0.999459	0.600227	0.999934	0.940097	-1.06372	6hr down vs control	0.307895	0.996108	0.903877	-1.10635	48hr down vs control	0.737333	0.996448	0.961473	-1.04007	48hr down vs 6hr	0.610501	0.0429369	0.246157	1
677	ENSG00000238337_x_st	20533226	ENSG00000238337	ENSG00000238337_x_st	0.489172	0.999459	0.466689	0.999934	0.919044	-1.08809	6hr down vs control	0.26038	0.996108	0.896134	-1.11591	48hr down vs control	0.824563	0.996448	0.975072	-1.02557	48hr down vs 6hr	0.79332	0.0529791	0.233735	1
678	ENSG00000238339_st	20533227	ENSG00000238339	ENSG00000238339_st	0.801392	0.999459	0.525412	0.999934	0.893146	-1.11964	6hr down vs control	0.863191	0.996108	0.975619	-1.02499	48hr down vs control	0.617608	0.996448	1.09234	1.09234	48hr up vs 6hr	0.228558	0.0362815	0.555592	1
679	ENSG00000238339_x_st	20533228	ENSG00000238339	ENSG00000238339_x_st	0.737511	0.999459	0.899428	0.999934	1.02045	1.02045	6hr up vs control	0.527498	0.996108	0.919584	-1.08745	48hr down vs control	0.522055	0.996448	0.901158	-1.10968	48hr down vs 6hr	0.318111	0.0421226	0.463452	1
680	ENSG00000238341_st	20533229	ENSG00000238341	ENSG00000238341_st	0.538262	0.999459	0.957657	0.999934	1.00738	1.00738	6hr up vs control	0.314292	0.996108	1.12546	1.12546	48hr up vs control	0.433908	0.996448	1.11722	1.11722	48hr up vs 6hr	0.6776	0.0670681	0.346426	1
681	ENSG00000238341_x_st	20533230	ENSG00000238341	ENSG00000238341_x_st	0.678866	0.999459	0.969913	0.999934	0.995805	-1.00421	6hr down vs control	0.444876	0.996108	1.07367	1.07367	48hr up vs control	0.506501	0.996448	1.0782	1.0782	48hr up vs 6hr	0.409577	0.0262966	0.224715	1
682	ENSG00000238342_st	20533231	ENSG00000238342	ENSG00000238342_st	0.557974	0.999459	0.533576	0.999934	0.921515	-1.08517	6hr down vs control	0.305884	0.996108	0.893517	-1.11917	48hr down vs control	0.811897	0.996448	0.969618	-1.03133	48hr down vs 6hr	0.634891	0.0549239	0.302782	1
683	ENSG00000238342_x_st	20533232	ENSG00000238342	ENSG00000238342_x_st	0.413147	0.999459	0.785079	0.999934	0.968673	-1.03234	6hr down vs control	0.208823	0.996108	0.88079	-1.13534	48hr down vs control	0.425109	0.996448	0.909275	-1.09978	48hr down vs 6hr	1.0056	0.0704067	0.245052	1
684	ENSG00000238343_st	20533233	ENSG00000238343	ENSG00000238343_st	0.0330105	0.999459	0.0118577	0.999934	1.74988	1.74988	6hr up vs control	0.123532	0.996108	1.26747	1.26747	48hr up vs control	0.0928882	0.996448	0.724316	-1.38061	48hr down vs 6hr	5.77493	0.881631	0.534328	1
685	ENSG00000238343_x_st	20533234	ENSG00000238343	ENSG00000238343_x_st	0.0555534	0.999459	0.0237394	0.999934	1.59775	1.59775	6hr up vs control	0.0932236	0.996108	1.29468	1.29468	48hr up vs control	0.23752	0.996448	0.810314	-1.23409	48hr down vs 6hr	4.49323	0.661407	0.515203	1
686	ENSG00000238345_st	20533235	ENSG00000238345	ENSG00000238345_st	0.907483	0.999459	0.968454	0.999934	1.00405	1.00405	6hr up vs control	0.687042	0.996108	1.03437	1.03437	48hr up vs control	0.771437	0.996448	1.0302	1.0302	48hr up vs 6hr	0.0984395	0.00530525	0.188627	1
687	ENSG00000238345_x_st	20533236	ENSG00000238345	ENSG00000238345_x_st	0.858122	0.999459	0.774991	0.999934	0.956347	-1.04565	6hr down vs control	0.596919	0.996108	0.934323	-1.07029	48hr down vs control	0.881128	0.996448	0.976972	-1.02357	48hr down vs 6hr	0.156403	0.0195894	0.438373	1
688	ENSG00000238348_st	20533237	ENSG00000238348	ENSG00000238348_st	0.69646	0.999459	0.551241	0.999934	1.12903	1.12903	6hr up vs control	0.772812	0.996108	0.953599	-1.04866	48hr down vs control	0.412665	0.996448	0.844619	-1.18397	48hr down vs 6hr	0.3811	0.0795238	0.730343	1
689	ENSG00000238348_x_st	20533238	ENSG00000238348	ENSG00000238348_x_st	0.908664	0.999459	0.966667	0.999934	1.00572	1.00572	6hr up vs control	0.713324	0.996108	0.959671	-1.04202	48hr down vs control	0.732507	0.996448	0.954211	-1.04799	48hr down vs 6hr	0.0971024	0.00935546	0.337212	1
690	ENSG00000238349_st	20533239	ENSG00000238349	ENSG00000238349_st	0.500267	0.999459	0.259669	0.999934	1.19415	1.19415	6hr up vs control	0.535088	0.996108	1.08008	1.08008	48hr up vs control	0.510078	0.996448	0.904483	-1.1056	48hr down vs 6hr	0.765898	0.0889668	0.40656	1
691	ENSG00000238350_st	20533240	ENSG00000238350	ENSG00000238350_st	0.925631	0.999459	0.752366	0.999934	0.971287	-1.02956	6hr down vs control	0.948301	0.996108	1.00488	1.00488	48hr up vs control	0.713042	0.996448	1.03459	1.03459	48hr up vs 6hr	0.0781396	0.00341746	0.153074	1
692	ENSG00000238351_st	20533241	ENSG00000238351	ENSG00000238351_st	0.516349	0.999459	0.297214	0.999934	1.24018	1.24018	6hr up vs control	0.94978	0.996108	1.01024	1.01024	48hr up vs control	0.318914	0.996448	0.814591	-1.22761	48hr down vs 6hr	0.727505	0.147521	0.709719	1
693	ENSG00000238351_x_st	20533242	ENSG00000238351	ENSG00000238351_x_st	0.452235	0.999459	0.242802	0.999934	1.19586	1.19586	6hr up vs control	0.875789	0.996108	1.01874	1.01874	48hr up vs control	0.290541	0.996448	0.851884	-1.17387	48hr down vs 6hr	0.890716	0.0972084	0.381973	1
694	ENSG00000238352_x_st	20533243	ENSG00000238352	ENSG00000238352_x_st	0.371441	0.999459	0.474732	0.999934	1.16912	1.16912	6hr up vs control	0.175992	0.996108	1.28951	1.28951	48hr up vs control	0.650118	0.996448	1.10297	1.10297	48hr up vs 6hr	1.14469	0.27194	0.831484	1
695	ENSG00000238354_st	20533244	ENSG00000238354	ENSG00000238354_st	0.966794	0.999459	0.848798	0.999934	1.0528	1.0528	6hr up vs control	0.943108	0.996108	0.984417	-1.01583	48hr down vs control	0.803661	0.996448	0.93505	-1.06946	48hr down vs 6hr	0.0339337	0.0127382	1.31384	1
696	ENSG00000238355_st	20533245	ENSG00000238355	ENSG00000238355_st	0.0381877	0.999459	0.526402	0.999934	0.951356	-1.05113	6hr down vs control	0.0148817	0.996108	0.822006	-1.21654	48hr down vs control	0.0916999	0.996448	0.864036	-1.15736	48hr down vs 6hr	5.39678	0.167644	0.108723	1
697	ENSG00000238359_x_st	20533246	ENSG00000238359	ENSG00000238359_x_st	0.177832	0.999459	0.0739075	0.999934	1.31143	1.31143	6hr up vs control	0.542522	0.996108	1.06981	1.06981	48hr up vs control	0.158783	0.996448	0.815758	-1.22585	48hr down vs 6hr	2.23259	0.206604	0.32389	1
698	ENSG00000238361_x_st	20533247	ENSG00000238361	ENSG00000238361_x_st	0.817716	0.999459	0.860138	0.999934	0.978405	-1.02207	6hr down vs control	0.543774	0.996108	0.939682	-1.06419	48hr down vs control	0.745184	0.996448	0.960422	-1.04121	48hr down vs 6hr	0.207138	0.0163986	0.277085	1
699	ENSG00000238368_st	20533248	ENSG00000238368	ENSG00000238368_st	0.568143	0.999459	0.839085	0.999934	0.965287	-1.03596	6hr down vs control	0.39467	0.996108	1.13214	1.13214	48hr up vs control	0.373218	0.996448	1.17286	1.17286	48hr up vs 6hr	0.613608	0.0957065	0.545906	1
700	ENSG00000238368_x_st	20533249	ENSG00000238368	ENSG00000238368_x_st	0.117639	0.999459	0.131932	0.999934	1.53842	1.53842	6hr up vs control	0.406283	0.996108	0.833407	-1.19989	48hr down vs control	0.0456508	0.996448	0.541727	-1.84595	48hr down vs 6hr	2.95097	1.04523	1.2397	1
701	ENSG00000238369_st	20533250	ENSG00000238369	ENSG00000238369_st	0.567781	0.999459	0.323329	0.999934	1.19212	1.19212	6hr up vs control	0.493442	0.996108	1.10249	1.10249	48hr up vs control	0.650936	0.996448	0.924815	-1.0813	48hr down vs 6hr	0.614358	0.0933024	0.531544	1
702	ENSG00000238371_st	20533251	ENSG00000238371	ENSG00000238371_st	0.896206	0.999459	0.701066	0.999934	0.909315	-1.09973	6hr down vs control	0.949893	0.996108	1.01272	1.01272	48hr up vs control	0.66412	0.996448	1.11372	1.11372	48hr up vs 6hr	0.111319	0.034894	1.09711	1
703	ENSG00000238372_x_st	20533252	ENSG00000238372	ENSG00000238372_x_st	0.547928	0.999459	0.359717	0.999934	1.23613	1.23613	6hr up vs control	0.891254	0.996108	0.975273	-1.02535	48hr down vs control	0.309432	0.996448	0.788975	-1.26747	48hr down vs 6hr	0.65641	0.170454	0.908865	1
704	ENSG00000238375_st	20533253	ENSG00000238375	ENSG00000238375_st	0.122148	0.999459	0.759192	0.999934	0.978518	-1.02195	6hr down vs control	0.0804627	0.996108	1.12028	1.12028	48hr up vs control	0.0873853	0.996448	1.14488	1.14488	48hr up vs 6hr	2.88201	0.0742282	0.0901452	1
705	ENSG00000238376_st	20533254	ENSG00000238376	ENSG00000238376_st	0.497037	0.999459	0.306231	0.999934	1.14343	1.14343	6hr up vs control	0.362224	0.996108	1.10146	1.10146	48hr up vs control	0.767123	0.996448	0.9633	-1.0381	48hr down vs 6hr	0.7738	0.0633393	0.286492	1
706	ENSG00000238377_st	20533255	ENSG00000238377	ENSG00000238377_st	0.999258	0.999809	0.992972	0.999934	0.998921	-1.00108	6hr down vs control	0.976552	0.997759	1.00295	1.00295	48hr up vs control	0.973829	0.996691	1.00403	1.00403	48hr up vs 6hr	0.000742792	5.77154e-05	0.271952	1
707	ENSG00000238383_st	20533256	ENSG00000238383	ENSG00000238383_st	0.366239	0.999459	0.208176	0.999934	0.777023	-1.28696	6hr down vs control	0.988605	0.99943	1.0022	1.0022	48hr up vs control	0.204677	0.996448	1.2898	1.2898	48hr up vs 6hr	1.16344	0.21383	0.643268	1
708	ENSG00000238384_x_st	20533257	ENSG00000238384	ENSG00000238384_x_st	0.440942	0.999459	0.648992	0.999934	1.11585	1.11585	6hr up vs control	0.217318	0.996108	1.29077	1.29077	48hr up vs control	0.547769	0.996448	1.15676	1.15676	48hr up vs 6hr	0.922557	0.272275	1.03296	1
709	ENSG00000238387_x_st	20533258	ENSG00000238387	ENSG00000238387_x_st	0.97727	0.999459	0.848458	0.999934	1.03623	1.03623	6hr up vs control	0.880183	0.996108	1.02318	1.02318	48hr up vs control	0.945661	0.996448	0.987401	-1.01276	48hr down vs 6hr	0.023068	0.0041248	0.625836	1
710	ENSG00000238388_st	20533259	ENSG00000238388	ENSG00000238388_st	0.93791	0.999459	0.794831	0.999934	1.11909	1.11909	6hr up vs control	0.753167	0.996108	1.11765	1.11765	48hr up vs control	0.997619	0.998789	0.998713	-1.00129	48hr down vs 6hr	0.0646922	0.0622787	3.36942	1
711	ENSG00000238388_x_st	20533260	ENSG00000238388	ENSG00000238388_x_st	0.820797	0.999459	0.675812	0.999934	0.854187	-1.1707	6hr down vs control	0.812591	0.996108	1.07533	1.07533	48hr up vs control	0.544237	0.996448	1.25889	1.25889	48hr up vs 6hr	0.203157	0.147189	2.53578	1
712	ENSG00000238389_st	20533261	ENSG00000238389	ENSG00000238389_st	0.0625696	0.999459	0.0475545	0.999934	1.15463	1.15463	6hr up vs control	0.042282	0.996108	1.12898	1.12898	48hr up vs control	0.718927	0.996448	0.977787	-1.02272	48hr down vs 6hr	4.22617	0.0842723	0.069792	1
713	ENSG00000238389_x_st	20533262	ENSG00000238389	ENSG00000238389_x_st	0.112432	0.999459	0.0819118	0.999934	1.13157	1.13157	6hr up vs control	0.0735268	0.996108	1.11022	1.11022	48hr up vs control	0.763559	0.996448	0.981136	-1.01923	48hr down vs 6hr	3.03495	0.06245	0.0720193	1
714	ENSG00000238390_st	20533263	ENSG00000238390	ENSG00000238390_st	0.57752	0.999459	0.952417	0.999934	1.0041	1.0041	6hr up vs control	0.365066	0.996108	0.948986	-1.05376	48hr down vs control	0.422088	0.996448	0.945108	-1.05808	48hr down vs 6hr	0.594414	0.0144656	0.0851757	1
715	ENSG00000238394_st	20533264	ENSG00000238394	ENSG00000238394_st	0.936961	0.999459	0.734447	0.999934	0.926641	-1.07917	6hr down vs control	0.947054	0.996108	0.987946	-1.0122	48hr down vs control	0.775197	0.996448	1.06616	1.06616	48hr up vs 6hr	0.0657227	0.0169889	0.904729	1
716	ENSG00000238395_st	20533265	ENSG00000238395	ENSG00000238395_st	0.551066	0.999459	0.425604	0.999934	0.915758	-1.09199	6hr down vs control	0.735062	0.996108	1.03037	1.03037	48hr up vs control	0.294364	0.996448	1.12516	1.12516	48hr up vs 6hr	0.649636	0.0390298	0.210279	1
717	ENSG00000238398_st	20533266	ENSG00000238398	ENSG00000238398_st	0.829268	0.999459	0.645109	0.999934	1.13562	1.13562	6hr up vs control	0.876772	0.996108	0.965883	-1.03532	48hr down vs control	0.559614	0.996448	0.850534	-1.17573	48hr down vs 6hr	0.192309	0.0745846	1.35743	1
718	ENSG00000238400_x_st	20533267	ENSG00000238400	ENSG00000238400_x_st	0.814542	0.999459	0.566904	0.999934	0.937583	-1.06657	6hr down vs control	0.651454	0.996108	0.959523	-1.04218	48hr down vs control	0.835429	0.996448	1.0234	1.0234	48hr up vs 6hr	0.211259	0.0134928	0.22354	1
719	ENSG00000238401_st	20533268	ENSG00000238401	ENSG00000238401_st	0.989464	0.999459	0.904907	0.999934	0.978429	-1.02205	6hr down vs control	0.985062	0.998847	1.00279	1.00279	48hr up vs control	0.89283	0.996448	1.0249	1.0249	48hr up vs 6hr	0.0106081	0.0018251	0.602167	1
720	ENSG00000238402_st	20533269	ENSG00000238402	ENSG00000238402_st	0.454491	0.999459	0.520823	0.999934	1.07453	1.07453	6hr up vs control	0.227852	0.996108	1.12162	1.12162	48hr up vs control	0.698813	0.996448	1.04382	1.04382	48hr up vs 6hr	0.884479	0.055537	0.219767	1
721	ENSG00000238403_st	20533270	ENSG00000238403	ENSG00000238403_st	0.640878	0.999459	0.482594	0.999934	0.836142	-1.19597	6hr down vs control	0.408326	0.996108	0.840856	-1.18926	48hr down vs control	0.982066	0.997617	1.00564	1.00564	48hr up vs 6hr	0.474433	0.153433	1.13191	1
722	ENSG00000238407_x_st	20533271	ENSG00000238407	ENSG00000238407_x_st	0.153756	0.999459	0.0626425	0.999934	0.863451	-1.15814	6hr down vs control	0.296887	0.996108	0.940743	-1.06299	48hr down vs control	0.237545	0.996448	1.08952	1.08952	48hr up vs 6hr	2.47587	0.0605572	0.0856061	1
723	ENSG00000238408_st	20533272	ENSG00000238408	ENSG00000238408_st	0.583677	0.999459	0.41046	0.999934	0.905763	-1.10404	6hr down vs control	0.381772	0.996108	0.917442	-1.08999	48hr down vs control	0.912983	0.996448	1.01289	1.01289	48hr up vs 6hr	0.582027	0.0413106	0.24842	1
724	ENSG00000238409_st	20533273	ENSG00000238409	ENSG00000238409_st	0.0229416	0.999459	0.00803546	0.999934	0.645384	-1.54947	6hr down vs control	0.104647	0.996108	0.833683	-1.1995	48hr down vs control	0.0694707	0.996448	1.29176	1.29176	48hr up vs 6hr	6.79109	0.538629	0.277599	1
725	ENSG00000238410_st	20533274	ENSG00000238410	ENSG00000238410_st	0.704193	0.999459	0.443936	0.999934	0.891329	-1.12192	6hr down vs control	0.574484	0.996108	0.934094	-1.07056	48hr down vs control	0.75072	0.996448	1.04798	1.04798	48hr up vs 6hr	0.368875	0.0411731	0.390663	1
726	ENSG00000238414_x_st	20533275	ENSG00000238414	ENSG00000238414_x_st	0.842097	0.999459	0.889375	0.999934	1.05896	1.05896	6hr up vs control	0.577244	0.996108	1.20869	1.20869	48hr up vs control	0.748899	0.996448	1.14139	1.14139	48hr up vs 6hr	0.176149	0.154219	3.06426	1
727	ENSG00000238416_x_st	20533276	ENSG00000238416	ENSG00000238416_x_st	0.53361	0.999459	0.711578	0.999934	1.05308	1.05308	6hr up vs control	0.421253	0.996108	0.910596	-1.09818	48hr down vs control	0.314866	0.996448	0.864702	-1.15647	48hr down vs 6hr	0.687974	0.0688512	0.350274	1
728	ENSG00000238418_st	20533277	ENSG00000238418	ENSG00000238418_st	0.880313	0.999459	0.936664	0.999934	0.988456	-1.01168	6hr down vs control	0.6833	0.996108	1.05019	1.05019	48hr up vs control	0.680316	0.996448	1.06245	1.06245	48hr up vs 6hr	0.129828	0.014321	0.386077	1
729	ENSG00000238422_x_st	20533278	ENSG00000238422	ENSG00000238422_x_st	0.55501	0.999459	0.379062	0.999934	1.32314	1.32314	6hr up vs control	0.851133	0.996108	0.953687	-1.04856	48hr down vs control	0.308591	0.996448	0.720778	-1.38739	48hr down vs 6hr	0.641188	0.316545	1.7279	1
730	ENSG00000238425_x_st	20533279	ENSG00000238425	ENSG00000238425_x_st	0.991117	0.999459	0.900314	0.999934	1.02213	1.02213	6hr up vs control	0.981389	0.997956	1.00333	1.00333	48hr up vs control	0.915387	0.996448	0.981612	-1.01873	48hr down vs 6hr	0.00893398	0.00140785	0.551543	1
731	ENSG00000238428_st	20533280	ENSG00000238428	ENSG00000238428_st	0.552544	0.999459	0.329659	0.999934	0.866575	-1.15397	6hr down vs control	0.433223	0.996108	0.911382	-1.09723	48hr down vs control	0.723195	0.996448	1.05171	1.05171	48hr up vs 6hr	0.64646	0.0670541	0.363038	1
732	ENSG00000238430_st	20533281	ENSG00000238430	ENSG00000238430_st	0.797271	0.999459	0.523884	0.999934	1.12541	1.12541	6hr up vs control	0.703207	0.996108	1.05875	1.05875	48hr up vs control	0.739062	0.996448	0.940774	-1.06295	48hr down vs 6hr	0.234055	0.0403024	0.602673	1
733	ENSG00000238430_x_st	20533282	ENSG00000238430	ENSG00000238430_x_st	0.923037	0.999459	0.83918	0.999934	0.978286	-1.0222	6hr down vs control	0.701706	0.996108	0.966604	-1.03455	48hr down vs control	0.911484	0.996448	0.988059	-1.01208	48hr down vs 6hr	0.0810097	0.00488476	0.211044	1
734	ENSG00000238433_st	20533283	ENSG00000238433	ENSG00000238433_st	0.135759	0.999459	0.148027	0.999934	1.58593	1.58593	6hr up vs control	0.0661107	0.996108	1.65498	1.65498	48hr up vs control	0.884802	0.996448	1.04354	1.04354	48hr up vs 6hr	2.69225	1.20237	1.56311	1
735	ENSG00000238433_x_st	20533284	ENSG00000238433	ENSG00000238433_x_st	0.19825	0.999459	0.247383	0.999934	1.46007	1.46007	6hr up vs control	0.0901626	0.996108	1.61798	1.61798	48hr up vs control	0.742102	0.996448	1.10815	1.10815	48hr up vs 6hr	2.05731	1.02713	1.7474	1
736	ENSG00000238436_st	20533285	ENSG00000238436	ENSG00000238436_st	0.849059	0.999459	0.989198	0.999934	0.998182	-1.00182	6hr down vs control	0.609904	0.996108	0.945017	-1.05818	48hr down vs control	0.685724	0.996448	0.946738	-1.05626	48hr down vs 6hr	0.167511	0.0156441	0.326868	1
737	ENSG00000238436_x_st	20533286	ENSG00000238436	ENSG00000238436_x_st	0.488528	0.999459	0.322983	0.999934	0.879299	-1.13727	6hr down vs control	0.858689	0.996108	1.01841	1.01841	48hr up vs control	0.2641	0.996448	1.15821	1.15821	48hr up vs 6hr	0.794936	0.0645803	0.284338	1
738	ENSG00000238437_st	20533287	ENSG00000238437	ENSG00000238437_st	0.523782	0.999459	0.45496	0.999934	0.947587	-1.05531	6hr down vs control	0.293019	0.996108	0.93877	-1.06522	48hr down vs control	0.894637	0.996448	0.990695	-1.00939	48hr down vs 6hr	0.710278	0.0182669	0.0900129	1
739	ENSG00000238437_x_st	20533288	ENSG00000238437	ENSG00000238437_x_st	0.441036	0.999459	0.239234	0.999934	0.91257	-1.09581	6hr down vs control	0.386733	0.996108	0.947812	-1.05506	48hr down vs control	0.6107	0.996448	1.03862	1.03862	48hr up vs 6hr	0.922288	0.0258956	0.0982716	1
740	ENSG00000238438_x_st	20533289	ENSG00000238438	ENSG00000238438_x_st	0.167377	0.999459	0.403287	0.999934	0.889821	-1.12382	6hr down vs control	0.0676142	0.996108	0.793378	-1.26043	48hr down vs control	0.411036	0.996448	0.891614	-1.12156	48hr down vs 6hr	2.3327	0.223009	0.334605	1
741	ENSG00000238440_st	20533290	ENSG00000238440	ENSG00000238440_st	0.294242	0.999459	0.182129	0.999934	1.17173	1.17173	6hr up vs control	0.863737	0.996108	0.984565	-1.01568	48hr down vs control	0.147876	0.996448	0.840263	-1.1901	48hr down vs 6hr	1.4644	0.0930649	0.222431	1
742	ENSG00000238440_x_st	20533291	ENSG00000238440	ENSG00000238440_x_st	0.134656	0.999459	0.320827	0.999934	1.0884	1.0884	6hr up vs control	0.190159	0.996108	0.910358	-1.09847	48hr down vs control	0.0589548	0.996448	0.836419	-1.19557	48hr down vs 6hr	2.7067	0.0944499	0.122132	1
743	ENSG00000238445_st	20533292	ENSG00000238445	ENSG00000238445_st	0.640476	0.999459	0.450367	0.999934	0.855686	-1.16865	6hr down vs control	0.430919	0.996108	0.875427	-1.1423	48hr down vs control	0.910162	0.996448	1.02307	1.02307	48hr up vs 6hr	0.475144	0.100257	0.73851	1
744	ENSG00000238450_st	20533293	ENSG00000238450	ENSG00000238450_st	0.237776	0.999459	0.524729	0.999934	1.07741	1.07741	6hr up vs control	0.223641	0.996108	0.885658	-1.1291	48hr down vs control	0.121907	0.996448	0.822025	-1.21651	48hr down vs 6hr	1.77601	0.122313	0.241043	1
745	ENSG00000238450_x_st	20533294	ENSG00000238450	ENSG00000238450_x_st	0.591037	0.999459	0.464671	0.999934	1.10402	1.10402	6hr up vs control	0.734315	0.996108	0.963763	-1.0376	48hr down vs control	0.323632	0.996448	0.872956	-1.14553	48hr down vs 6hr	0.567439	0.0515818	0.31816	1
746	ENSG00000238451_x_st	20533295	ENSG00000238451	ENSG00000238451_x_st	0.436743	0.999459	0.236678	0.999934	1.2657	1.2657	6hr up vs control	0.903524	0.996108	1.01886	1.01886	48hr up vs control	0.272278	0.996448	0.804977	-1.24227	48hr down vs 6hr	0.934662	0.171971	0.643975	1
747	ENSG00000238453_st	20533296	ENSG00000238453	ENSG00000238453_st	0.226371	0.999459	0.407973	0.999934	0.921774	-1.08486	6hr down vs control	0.268317	0.996108	1.09511	1.09511	48hr up vs control	0.104923	0.996448	1.18805	1.18805	48hr up vs 6hr	1.85063	0.0879743	0.166381	1
748	ENSG00000238455_st	20533297	ENSG00000238455	ENSG00000238455_st	0.0433583	0.999459	0.120057	0.999934	0.816201	-1.22519	6hr down vs control	0.133443	0.996108	1.17237	1.17237	48hr up vs control	0.0160228	0.996448	1.43638	1.43638	48hr up vs 6hr	5.07978	0.371252	0.255795	1
749	ENSG00000238458_st	20533298	ENSG00000238458	ENSG00000238458_st	0.598918	0.999459	0.838833	0.999934	0.97031	-1.0306	6hr down vs control	0.339098	0.996108	0.887277	-1.12704	48hr down vs control	0.550851	0.996448	0.914427	-1.09358	48hr down vs 6hr	0.552075	0.0624717	0.396053	1
750	ENSG00000238459_x_st	20533299	ENSG00000238459	ENSG00000238459_x_st	0.557348	0.999459	0.631597	0.999934	0.93365	-1.07106	6hr down vs control	0.296839	0.996108	0.881565	-1.13435	48hr down vs control	0.687717	0.996448	0.944213	-1.05908	48hr down vs 6hr	0.636217	0.0662529	0.364475	1
751	ENSG00000238462_st	20533300	ENSG00000238462	ENSG00000238462_st	0.97552	0.999459	0.990833	0.999934	0.997422	-1.00259	6hr down vs control	0.848331	0.996108	1.03576	1.03576	48hr up vs control	0.866834	0.996448	1.03844	1.03844	48hr up vs 6hr	0.0248727	0.00649184	0.913507	1
752	ENSG00000238462_x_st	20533301	ENSG00000238462	ENSG00000238462_x_st	0.883114	0.999459	0.717256	0.999934	0.922843	-1.08361	6hr down vs control	0.885018	0.996108	1.02641	1.02641	48hr up vs control	0.632694	0.996448	1.11223	1.11223	48hr up vs 6hr	0.126534	0.0318388	0.880678	1
753	ENSG00000238463_st	20533302	ENSG00000238463	ENSG00000238463_st	0.389443	0.999459	0.1847	0.999934	0.890541	-1.12291	6hr down vs control	0.572607	0.996108	0.962643	-1.03881	48hr down vs control	0.356044	0.996448	1.08096	1.08096	48hr up vs 6hr	1.08231	0.0372965	0.120611	1
754	ENSG00000238464_st	20533303	ENSG00000238464	ENSG00000238464_st	0.742842	0.999459	0.597927	0.999934	0.928987	-1.07644	6hr down vs control	0.48439	0.996108	0.922757	-1.08371	48hr down vs control	0.961171	0.996448	0.993294	-1.00675	48hr down vs 6hr	0.310261	0.0306308	0.345541	1
755	ENSG00000238464_x_st	20533304	ENSG00000238464	ENSG00000238464_x_st	0.327924	0.999459	0.90403	0.999934	1.01995	1.01995	6hr up vs control	0.170856	0.996108	1.21757	1.21757	48hr up vs control	0.2993	0.996448	1.19376	1.19376	48hr up vs 6hr	1.31303	0.181938	0.484974	1
756	ENSG00000238465_st	20533305	ENSG00000238465	ENSG00000238465_st	0.541853	0.999459	0.470542	0.999934	0.929913	-1.07537	6hr down vs control	0.305306	0.996108	0.917568	-1.08984	48hr down vs control	0.892397	0.996448	0.986725	-1.01345	48hr down vs 6hr	0.669673	0.0337356	0.176317	1
757	ENSG00000238466_st	20533306	ENSG00000238466	ENSG00000238466_st	0.385029	0.999459	0.913806	0.999934	1.01854	1.01854	6hr up vs control	0.205899	0.996108	1.20483	1.20483	48hr up vs control	0.338954	0.996448	1.1829	1.1829	48hr up vs 6hr	1.09725	0.163169	0.520474	1
758	ENSG00000238472_st	20533307	ENSG00000238472	ENSG00000238472_st	0.0264035	0.999459	0.411514	0.999934	1.08147	1.08147	6hr up vs control	0.00972739	0.996108	1.29407	1.29407	48hr up vs control	0.0855055	0.996448	1.19658	1.19658	48hr up vs 6hr	6.38603	0.28516	0.156288	1
759	ENSG00000238473_x_st	20533308	ENSG00000238473	ENSG00000238473_x_st	0.894117	0.999459	0.802983	0.999934	1.05767	1.05767	6hr up vs control	0.651771	0.996108	1.08682	1.08682	48hr up vs control	0.903531	0.996448	1.02756	1.02756	48hr up vs 6hr	0.113727	0.0295518	0.909467	1
760	ENSG00000238474_x_st	20533309	ENSG00000238474	ENSG00000238474_x_st	0.191473	0.999459	0.113359	0.999934	1.18578	1.18578	6hr up vs control	0.883151	0.996108	0.988346	-1.01179	48hr down vs control	0.0944221	0.996448	0.833498	-1.19976	48hr down vs 6hr	2.11281	0.104037	0.172343	1
761	ENSG00000238475_st	20533310	ENSG00000238475	ENSG00000238475_st	0.460507	0.999459	0.291844	0.999934	1.15411	1.15411	6hr up vs control	0.894137	0.996108	0.985933	-1.01427	48hr down vs control	0.250603	0.996448	0.854282	-1.17057	48hr down vs 6hr	0.868036	0.0761751	0.307145	1
762	ENSG00000238475_x_st	20533311	ENSG00000238475	ENSG00000238475_x_st	0.322682	0.999459	0.229688	0.999934	1.167	1.167	6hr up vs control	0.738459	0.996108	0.96725	-1.03386	48hr down vs control	0.153739	0.996448	0.828833	-1.20652	48hr down vs 6hr	1.33524	0.102094	0.267613	1
763	ENSG00000238480_x_st	20533312	ENSG00000238480	ENSG00000238480_x_st	0.905319	0.999459	0.7882	0.999934	0.953907	-1.04832	6hr down vs control	0.841661	0.996108	1.02903	1.02903	48hr up vs control	0.667399	0.996448	1.07875	1.07875	48hr up vs 6hr	0.100895	0.016003	0.555138	1
764	ENSG00000238481_st	20533313	ENSG00000238481	ENSG00000238481_st	0.827306	0.999459	0.556415	0.999934	0.891382	-1.12185	6hr down vs control	0.74745	0.996108	0.95035	-1.05224	48hr down vs control	0.740917	0.996448	1.06615	1.06615	48hr up vs 6hr	0.194809	0.0374831	0.673432	1
765	ENSG00000238481_x_st	20533314	ENSG00000238481	ENSG00000238481_x_st	0.460231	0.999459	0.33605	0.999934	0.835531	-1.19684	6hr down vs control	0.280536	0.996108	0.846953	-1.1807	48hr down vs control	0.93998	0.996448	1.01367	1.01367	48hr up vs 6hr	0.868785	0.145957	0.588004	1
766	ENSG00000238483_st	20533315	ENSG00000238483	ENSG00000238483_st	0.251475	0.999459	0.376449	0.999934	1.08962	1.08962	6hr up vs control	0.110463	0.996108	1.14518	1.14518	48hr up vs control	0.60121	0.996448	1.051	1.051	48hr up vs 6hr	1.69224	0.0775846	0.160465	1
767	ENSG00000238483_x_st	20533316	ENSG00000238483	ENSG00000238483_x_st	0.442834	0.999459	0.55852	0.999934	1.14096	1.14096	6hr up vs control	0.218227	0.996108	1.2676	1.2676	48hr up vs control	0.638941	0.996448	1.111	1.111	48hr up vs 6hr	0.917149	0.23466	0.895503	1
768	ENSG00000238484_st	20533317	ENSG00000238484	ENSG00000238484_st	0.898199	0.999459	0.685077	0.999934	0.964788	-1.0365	6hr down vs control	0.734153	0.996108	0.975832	-1.02477	48hr down vs control	0.896964	0.996448	1.01145	1.01145	48hr up vs 6hr	0.109027	0.00434861	0.1396	1
769	ENSG00000238485_x_st	20533318	ENSG00000238485	ENSG00000238485_x_st	0.334837	0.999459	0.153086	0.999934	0.875747	-1.14188	6hr down vs control	0.516909	0.996108	0.954914	-1.04721	48hr down vs control	0.330645	0.996448	1.0904	1.0904	48hr up vs 6hr	1.28443	0.0488704	0.133169	1
770	ENSG00000238486_st	20533319	ENSG00000238486	ENSG00000238486_st	0.282504	0.999459	0.124905	0.999934	1.28068	1.28068	6hr up vs control	0.547987	0.996108	1.07589	1.07589	48hr up vs control	0.259335	0.996448	0.840099	-1.19034	48hr down vs 6hr	1.52248	0.170275	0.391443	1
771	ENSG00000238488_st	20533320	ENSG00000238488	ENSG00000238488_st	0.511439	0.999459	0.295748	0.999934	0.844375	-1.18431	6hr down vs control	0.412614	0.996108	0.898999	-1.11235	48hr down vs control	0.687982	0.996448	1.06469	1.06469	48hr up vs 6hr	0.739062	0.0919417	0.435411	1
772	ENSG00000238491_st	20533321	ENSG00000238491	ENSG00000238491_st	0.959357	0.999459	0.783718	0.999934	1.03749	1.03749	6hr up vs control	0.87857	0.996108	1.01683	1.01683	48hr up vs control	0.880546	0.996448	0.98009	-1.02031	48hr down vs 6hr	0.041739	0.00385701	0.323428	1
773	ENSG00000238492_x_st	20533322	ENSG00000238492	ENSG00000238492_x_st	0.616526	0.999459	0.800653	0.999934	0.965267	-1.03598	6hr down vs control	0.348153	0.996108	0.895254	-1.117	48hr down vs control	0.593793	0.996448	0.927468	-1.0782	48hr down vs 6hr	0.518665	0.0522925	0.352874	1
774	ENSG00000238494_x_st	20533323	ENSG00000238494	ENSG00000238494_x_st	0.502243	0.999459	0.632689	0.999934	1.05106	1.05106	6hr up vs control	0.436123	0.996108	0.934987	-1.06953	48hr down vs control	0.278827	0.996448	0.889562	-1.12415	48hr down vs 6hr	0.761096	0.0419821	0.19306	1
775	ENSG00000238496_x_st	20533324	ENSG00000238496	ENSG00000238496_x_st	0.147397	0.999459	0.185818	0.999934	0.79961	-1.25061	6hr down vs control	0.0670683	0.996108	0.763738	-1.30935	48hr down vs control	0.772096	0.996448	0.955139	-1.04697	48hr down vs 6hr	2.54843	0.328707	0.451444	1
776	ENSG00000238498_x_st	20538308	ENSG00000238498	ENSG00000238498_x_st	0.43499	0.999459	0.464666	0.999934	1.16645	1.16645	6hr up vs control	0.219308	0.996108	1.24523	1.24523	48hr up vs control	0.752307	0.996448	1.06754	1.06754	48hr up vs 6hr	0.939761	0.206772	0.770092	1
777	ENSG00000238501_st	20533325	ENSG00000238501	ENSG00000238501_st	0.347574	0.999459	0.311566	0.999934	0.901547	-1.1092	6hr down vs control	0.183142	0.996108	0.891702	-1.12145	48hr down vs control	0.911262	0.996448	0.98908	-1.01104	48hr down vs 6hr	1.23366	0.0618412	0.175448	1
778	ENSG00000238501_x_st	20533326	ENSG00000238501	ENSG00000238501_x_st	0.778696	0.999459	0.769111	0.999934	0.968503	-1.03252	6hr down vs control	0.494846	0.996108	0.94021	-1.06359	48hr down vs control	0.785566	0.996448	0.970786	-1.03009	48hr down vs 6hr	0.25929	0.0158273	0.213643	1
779	ENSG00000238502_st	20533327	ENSG00000238502	ENSG00000238502_st	0.240827	0.999459	0.141279	0.999934	1.17774	1.17774	6hr up vs control	0.183682	0.996108	1.12619	1.12619	48hr up vs control	0.663857	0.996448	0.956231	-1.04577	48hr down vs 6hr	1.75683	0.0949374	0.189137	1
780	ENSG00000238502_x_st	20533328	ENSG00000238502	ENSG00000238502_x_st	0.873226	0.999459	0.615304	0.999934	1.10415	1.10415	6hr up vs control	0.832213	0.996108	1.03442	1.03442	48hr up vs control	0.739376	0.996448	0.936844	-1.06741	48hr down vs 6hr	0.13822	0.0272448	0.68989	1
781	ENSG00000238503_st	20533329	ENSG00000238503	ENSG00000238503_st	0.656484	0.999459	0.901105	0.999934	0.988306	-1.01183	6hr down vs control	0.448549	0.996108	1.06166	1.06166	48hr up vs control	0.458616	0.996448	1.07422	1.07422	48hr up vs 6hr	0.447206	0.0206892	0.161921	1
782	ENSG00000238506_st	20533330	ENSG00000238506	ENSG00000238506_st	0.974784	0.999459	0.912043	0.999934	0.974545	-1.02612	6hr down vs control	0.828363	0.996108	0.95947	-1.04224	48hr down vs control	0.946734	0.996448	0.984531	-1.01571	48hr down vs 6hr	0.0256331	0.00721234	0.98479	1
783	ENSG00000238506_x_st	20533331	ENSG00000238506	ENSG00000238506_x_st	0.862597	0.999459	0.750496	0.999934	0.940237	-1.06356	6hr down vs control	0.608827	0.996108	0.921759	-1.08488	48hr down vs control	0.918145	0.996448	0.980348	-1.02005	48hr down vs 6hr	0.150973	0.0290835	0.674243	1
784	ENSG00000238507_st	20533332	ENSG00000238507	ENSG00000238507_st	0.133583	0.999459	0.143233	0.999934	0.887429	-1.12685	6hr down vs control	0.431983	0.996108	1.05055	1.05055	48hr up vs control	0.0526734	0.996448	1.18381	1.18381	48hr up vs 6hr	2.72091	0.0792573	0.101952	1
785	ENSG00000238511_x_st	20533333	ENSG00000238511	ENSG00000238511_x_st	0.747961	0.999459	0.462798	0.999934	1.10055	1.10055	6hr up vs control	0.793224	0.996108	1.02781	1.02781	48hr up vs control	0.596636	0.996448	0.933908	-1.07077	48hr down vs 6hr	0.302792	0.0255747	0.29562	1
786	ENSG00000238513_st	20533334	ENSG00000238513	ENSG00000238513_st	0.904081	0.999459	0.731133	0.999934	0.981186	-1.01917	6hr down vs control	0.917969	0.996108	1.00464	1.00464	48hr up vs control	0.669863	0.996448	1.0239	1.0239	48hr up vs 6hr	0.102303	0.00160121	0.0547807	1
787	ENSG00000238514_st	20533335	ENSG00000238514	ENSG00000238514_st	0.739896	0.999459	0.582538	0.999934	0.914532	-1.09346	6hr down vs control	0.80054	0.996108	1.03378	1.03378	48hr up vs control	0.455201	0.996448	1.1304	1.1304	48hr up vs 6hr	0.314591	0.0419824	0.467079	1
788	ENSG00000238515_x_st	20533336	ENSG00000238515	ENSG00000238515_x_st	0.47604	0.999459	0.375437	0.999934	0.849735	-1.17684	6hr down vs control	0.27613	0.996108	0.847119	-1.18047	48hr down vs control	0.986202	0.997617	0.996922	-1.00309	48hr down vs 6hr	0.826831	0.135836	0.574996	1
789	ENSG00000238519_s_st	20533337	ENSG00000238519	ENSG00000238519_s_st	0.220025	0.999459	0.545634	0.999934	0.94746	-1.05545	6hr down vs control	0.198464	0.996108	1.1036	1.1036	48hr up vs control	0.115775	0.996448	1.1648	1.1648	48hr up vs 6hr	1.89428	0.075957	0.140344	1
790	ENSG00000238520_st	20533338	ENSG00000238520	ENSG00000238520_st	0.608897	0.999459	0.342481	0.999934	1.10239	1.10239	6hr up vs control	0.585322	0.996108	1.04572	1.04572	48hr up vs control	0.598581	0.996448	0.948586	-1.0542	48hr down vs 6hr	0.532987	0.0271174	0.178074	1
791	ENSG00000238521_st	20533339	ENSG00000238521	ENSG00000238521_st	0.694949	0.999459	0.958943	0.999934	0.994638	-1.00539	6hr down vs control	0.463033	0.996108	1.06595	1.06595	48hr up vs control	0.514111	0.996448	1.07169	1.07169	48hr up vs 6hr	0.383509	0.0216142	0.197257	1
792	ENSG00000238522_x_st	20533340	ENSG00000238522	ENSG00000238522_x_st	0.0147023	0.999459	0.00653292	0.999934	1.28395	1.28395	6hr up vs control	0.74028	0.996108	1.01859	1.01859	48hr up vs control	0.00947665	0.996448	0.793326	-1.26052	48hr down vs 6hr	8.18617	0.194404	0.0831174	1
793	ENSG00000238525_st	20533341	ENSG00000238525	ENSG00000238525_st	0.376892	0.999459	0.560831	0.999934	0.922711	-1.08376	6hr down vs control	0.177232	0.996108	0.850948	-1.17516	48hr down vs control	0.558337	0.996448	0.922226	-1.08433	48hr down vs 6hr	1.1254	0.108446	0.337268	1
794	ENSG00000238525_x_st	20533342	ENSG00000238525	ENSG00000238525_x_st	0.126429	0.999459	0.260957	0.999934	0.882656	-1.13294	6hr down vs control	0.0505296	0.996108	0.82162	-1.21711	48hr down vs control	0.505333	0.996448	0.93085	-1.07429	48hr down vs 6hr	2.8195	0.163048	0.2024	1
795	ENSG00000238526_s_st	20533343	ENSG00000238526	ENSG00000238526_s_st	0.654306	0.999459	0.685786	0.999934	1.05199	1.05199	6hr up vs control	0.564584	0.996108	0.942422	-1.0611	48hr down vs control	0.390415	0.996448	0.895846	-1.11626	48hr down vs 6hr	0.450954	0.0361317	0.280429	1
796	ENSG00000238528_st	20533344	ENSG00000238528	ENSG00000238528_st	0.730354	0.999459	0.482801	0.999934	1.09322	1.09322	6hr up vs control	0.998525	0.999896	1.00019	1.00019	48hr up vs control	0.483691	0.996448	0.914905	-1.09301	48hr down vs 6hr	0.328762	0.0263958	0.281009	1
797	ENSG00000238528_x_st	20533345	ENSG00000238528	ENSG00000238528_x_st	0.34048	0.999459	0.241481	0.999934	1.22999	1.22999	6hr up vs control	0.209565	0.996108	1.20023	1.20023	48hr up vs control	0.883907	0.996448	0.975798	-1.0248	48hr down vs 6hr	1.26163	0.183283	0.50846	1
798	ENSG00000238530_st	20533346	ENSG00000238530	ENSG00000238530_st	0.514135	0.999459	0.906805	0.999934	0.984956	-1.01527	6hr down vs control	0.288279	0.996108	0.889437	-1.12431	48hr down vs control	0.440941	0.996448	0.903022	-1.10739	48hr down vs 6hr	0.7327	0.0634263	0.302978	1
799	ENSG00000238530_x_st	20533347	ENSG00000238530	ENSG00000238530_x_st	0.941764	0.999459	0.823034	0.999934	0.970534	-1.03036	6hr down vs control	0.750116	0.996108	0.965755	-1.03546	48hr down vs control	0.970506	0.996448	0.995076	-1.00495	48hr down vs 6hr	0.0605174	0.00557348	0.32234	1
800	ENSG00000238533_st	20533348	ENSG00000238533	ENSG00000238533_st	0.232646	0.999459	0.149926	0.999934	0.806842	-1.2394	6hr down vs control	0.159353	0.996108	0.843114	-1.18608	48hr down vs control	0.750124	0.996448	1.04496	1.04496	48hr up vs 6hr	1.809	0.176906	0.342273	1
801	ENSG00000238535_x_st	20533349	ENSG00000238535	ENSG00000238535_x_st	0.502243	0.999459	0.632689	0.999934	1.05106	1.05106	6hr up vs control	0.436123	0.996108	0.934987	-1.06953	48hr down vs control	0.278827	0.996448	0.889562	-1.12415	48hr down vs 6hr	0.761096	0.0419821	0.19306	1
802	ENSG00000238536_st	20533350	ENSG00000238536	ENSG00000238536_st	0.961678	0.999459	0.805012	0.999934	1.05796	1.05796	6hr up vs control	0.841044	0.996108	1.03805	1.03805	48hr up vs control	0.933526	0.996448	0.981182	-1.01918	48hr down vs 6hr	0.0392944	0.0105305	0.937967	1
803	ENSG00000238536_x_st	20533351	ENSG00000238536	ENSG00000238536_x_st	0.90251	0.999459	0.708471	0.999934	0.921389	-1.08532	6hr down vs control	0.955455	0.996108	1.00998	1.00998	48hr up vs control	0.675422	0.996448	1.09615	1.09615	48hr up vs 6hr	0.104093	0.0255246	0.858235	1
804	ENSG00000238537_st	20533352	ENSG00000238537	ENSG00000238537_st	0.174137	0.999459	0.109872	0.999934	0.842145	-1.18744	6hr down vs control	0.81284	0.996108	1.01902	1.01902	48hr up vs control	0.0817674	0.996448	1.21003	1.21003	48hr up vs 6hr	2.26709	0.110849	0.171132	1
805	ENSG00000238538_st	20533353	ENSG00000238538	ENSG00000238538_st	0.146543	0.999459	0.356647	0.999934	0.807334	-1.23864	6hr down vs control	0.188909	0.996108	1.29399	1.29399	48hr up vs control	0.0661266	0.996448	1.6028	1.6028	48hr up vs 6hr	2.55848	0.668045	0.913883	1
806	ENSG00000238541_st	20533354	ENSG00000238541	ENSG00000238541_st	0.537334	0.999459	0.465237	0.999934	0.884613	-1.13044	6hr down vs control	0.644444	0.996108	1.06449	1.06449	48hr up vs control	0.281846	0.996448	1.20334	1.20334	48hr up vs 6hr	0.679661	0.0950854	0.489655	1
807	ENSG00000238543_st	20533355	ENSG00000238543	ENSG00000238543_st	0.738494	0.999459	0.79327	0.999934	1.02626	1.02626	6hr up vs control	0.453383	0.996108	1.06366	1.06366	48hr up vs control	0.718158	0.996448	1.03644	1.03644	48hr up vs 6hr	0.316657	0.0159347	0.176125	1
808	ENSG00000238544_st	20533356	ENSG00000238544	ENSG00000238544_st	0.892139	0.999459	0.674591	0.999934	1.0494	1.0494	6hr up vs control	0.996758	0.999896	0.999622	-1.00038	48hr down vs control	0.672217	0.996448	0.952564	-1.0498	48hr down vs 6hr	0.116015	0.00780461	0.235453	1
809	ENSG00000238545_st	20533357	ENSG00000238545	ENSG00000238545_st	0.0701205	0.999459	0.154917	0.999934	0.84804	-1.17919	6hr down vs control	0.0274845	0.996108	0.791136	-1.264	48hr down vs control	0.523264	0.996448	0.9329	-1.07193	48hr down vs 6hr	3.97871	0.236063	0.20766	1
810	ENSG00000238545_x_st	20533358	ENSG00000238545	ENSG00000238545_x_st	0.110169	0.999459	0.0929182	0.999934	0.819524	-1.22022	6hr down vs control	0.0639476	0.996108	0.832211	-1.20162	48hr down vs control	0.884937	0.996448	1.01548	1.01548	48hr up vs 6hr	3.07303	0.178696	0.203524	1
811	ENSG00000238546_st	20533359	ENSG00000238546	ENSG00000238546_st	0.935288	0.999459	0.739439	0.999934	0.963945	-1.0374	6hr down vs control	0.806622	0.996108	0.978216	-1.02227	48hr down vs control	0.893733	0.996448	1.01481	1.01481	48hr up vs 6hr	0.0675448	0.00422039	0.21869	1
812	ENSG00000238549_st	20533360	ENSG00000238549	ENSG00000238549_st	0.936363	0.999459	0.742669	0.999934	1.05683	1.05683	6hr up vs control	0.981664	0.997997	1.00315	1.00315	48hr up vs control	0.756735	0.996448	0.949209	-1.05351	48hr down vs 6hr	0.0663735	0.00964444	0.508569	1
813	ENSG00000238552_st	20533361	ENSG00000238552	ENSG00000238552_st	0.0691455	0.999459	0.0335665	0.999934	0.736068	-1.35857	6hr down vs control	0.896214	0.996108	0.987249	-1.01292	48hr down vs control	0.0394272	0.996448	1.34125	1.34125	48hr up vs 6hr	4.00869	0.300436	0.262312	1
814	ENSG00000238556_x_st	20533362	ENSG00000238556	ENSG00000238556_x_st	0.720496	0.999459	0.436508	0.999934	1.17545	1.17545	6hr up vs control	0.799799	0.996108	1.04304	1.04304	48hr up vs control	0.561111	0.996448	0.887352	-1.12695	48hr down vs 6hr	0.343657	0.0732092	0.745603	1
815	ENSG00000238557_st	20533363	ENSG00000238557	ENSG00000238557_st	0.102435	0.999459	0.748679	0.999934	0.924116	-1.08212	6hr down vs control	0.0678817	0.996108	1.51752	1.51752	48hr up vs control	0.0744534	0.996448	1.64213	1.64213	48hr up vs 6hr	3.21115	0.999304	1.0892	1
816	ENSG00000238557_x_st	20533364	ENSG00000238557	ENSG00000238557_x_st	0.648182	0.999459	0.762831	0.999934	0.951115	-1.0514	6hr down vs control	0.505983	0.996108	1.09572	1.09572	48hr up vs control	0.404989	0.996448	1.15204	1.15204	48hr up vs 6hr	0.461585	0.0653643	0.495629	1
817	ENSG00000238559_x_st	20533365	ENSG00000238559	ENSG00000238559_x_st	0.429757	0.999459	0.221394	0.999934	0.903655	-1.10662	6hr down vs control	0.81174	0.996108	0.984874	-1.01536	48hr down vs control	0.291647	0.996448	1.08988	1.08988	48hr up vs 6hr	0.955141	0.0301967	0.110652	1
818	ENSG00000238563_st	20533366	ENSG00000238563	ENSG00000238563_st	0.870601	0.999459	0.650668	0.999934	1.05111	1.05111	6hr up vs control	0.690628	0.996108	1.03635	1.03635	48hr up vs control	0.897069	0.996448	0.985962	-1.01424	48hr down vs 6hr	0.141352	0.00871527	0.215798	1
819	ENSG00000238563_x_st	20533367	ENSG00000238563	ENSG00000238563_x_st	0.452897	0.999459	0.22678	0.999934	1.13169	1.13169	6hr up vs control	0.697429	0.996108	1.03137	1.03137	48hr up vs control	0.353257	0.996448	0.911353	-1.09727	48hr down vs 6hr	0.888881	0.0430107	0.169356	1
820	ENSG00000238564_st	20533368	ENSG00000238564	ENSG00000238564_st	0.500709	0.999459	0.524214	0.999934	0.918982	-1.08816	6hr down vs control	0.26108	0.996108	0.881762	-1.13409	48hr down vs control	0.752532	0.996448	0.959499	-1.04221	48hr down vs 6hr	0.76482	0.067463	0.308727	1
821	ENSG00000238564_x_st	20533369	ENSG00000238564	ENSG00000238564_x_st	0.514322	0.999459	0.518609	0.999934	0.920672	-1.08616	6hr down vs control	0.27227	0.996108	0.888407	-1.12561	48hr down vs control	0.777786	0.996448	0.964955	-1.03632	48hr down vs 6hr	0.732261	0.0601189	0.287351	1
822	ENSG00000238565_st	20533370	ENSG00000238565	ENSG00000238565_st	0.878276	0.999459	0.640206	0.999934	1.06115	1.06115	6hr up vs control	0.959721	0.996108	1.00521	1.00521	48hr up vs control	0.669309	0.996448	0.947278	-1.05566	48hr down vs 6hr	0.132231	0.0108412	0.286953	1
823	ENSG00000238565_x_st	20533371	ENSG00000238565	ENSG00000238565_x_st	0.81841	0.999459	0.746941	0.999934	1.04118	1.04118	6hr up vs control	0.727475	0.996108	0.965018	-1.03625	48hr down vs control	0.547526	0.996448	0.92685	-1.07892	48hr down vs 6hr	0.20624	0.0165427	0.280738	1
824	ENSG00000238566_st	20533372	ENSG00000238566	ENSG00000238566_st	0.0074185	0.999459	0.0120283	0.999934	1.19365	1.19365	6hr up vs control	0.00367835	0.996108	1.20166	1.20166	48hr up vs control	0.902472	0.996448	1.00671	1.00671	48hr up vs 6hr	10.7085	0.164638	0.0538108	1
825	ENSG00000238566_x_st	20533373	ENSG00000238566	ENSG00000238566_x_st	0.0146536	0.999459	0.0350077	0.999934	1.19103	1.19103	6hr up vs control	0.00595976	0.996108	1.23739	1.23739	48hr up vs control	0.5867	0.996448	1.03892	1.03892	48hr up vs 6hr	8.19725	0.204403	0.0872746	1
826	ENSG00000238567_st	20533374	ENSG00000238567	ENSG00000238567_st	0.0459096	0.999459	0.903204	0.999934	0.979449	-1.02098	6hr down vs control	0.0259287	0.996108	1.46026	1.46026	48hr up vs control	0.0457421	0.996448	1.4909	1.4909	48hr up vs 6hr	4.94076	0.743695	0.526829	1
827	ENSG00000238567_x_st	20533375	ENSG00000238567	ENSG00000238567_x_st	0.0932248	0.999459	0.730054	0.999934	0.951875	-1.05056	6hr down vs control	0.0628784	0.996108	1.28106	1.28106	48hr up vs control	0.0673172	0.996448	1.34583	1.34583	48hr up vs 6hr	3.39426	0.355243	0.366309	1
828	ENSG00000238568_st	20533376	ENSG00000238568	ENSG00000238568_st	0.600608	0.999459	0.983345	0.999934	0.998437	-1.00157	6hr down vs control	0.366682	0.996108	0.944608	-1.05864	48hr down vs control	0.468545	0.996448	0.946087	-1.05699	48hr down vs 6hr	0.548812	0.0159328	0.10161	1
829	ENSG00000238568_x_st	20533377	ENSG00000238568	ENSG00000238568_x_st	0.912178	0.999459	0.786519	0.999934	1.02779	1.02779	6hr up vs control	0.859367	0.996108	0.98549	-1.01472	48hr down vs control	0.679072	0.996448	0.958849	-1.04292	48hr down vs 6hr	0.0931382	0.00490233	0.184223	1
830	ENSG00000238569_st	20533378	ENSG00000238569	ENSG00000238569_st	0.571604	0.999459	0.337354	0.999934	0.890934	-1.12242	6hr down vs control	0.462711	0.996108	0.931344	-1.07372	48hr down vs control	0.704201	0.996448	1.04536	1.04536	48hr up vs 6hr	0.606477	0.0423309	0.244293	1
831	ENSG00000238569_x_st	20533379	ENSG00000238569	ENSG00000238569_x_st	0.620173	0.999459	0.354531	0.999934	0.917468	-1.08996	6hr down vs control	0.832227	0.996108	0.984521	-1.01572	48hr down vs control	0.44362	0.996448	1.07308	1.07308	48hr up vs 6hr	0.511899	0.0214497	0.146658	1
832	ENSG00000238570_x_st	20533380	ENSG00000238570	ENSG00000238570_x_st	0.47674	0.999459	0.276606	0.999934	1.17388	1.17388	6hr up vs control	0.986179	0.999052	1.00199	1.00199	48hr up vs control	0.282114	0.996448	0.853573	-1.17155	48hr down vs 6hr	0.825015	0.0845465	0.358676	1
833	ENSG00000238571_st	20533381	ENSG00000238571	ENSG00000238571_st	0.173852	0.999459	0.0750766	0.999934	1.32886	1.32886	6hr up vs control	0.256584	0.996108	1.14714	1.14714	48hr up vs control	0.315752	0.996448	0.863248	-1.15842	48hr down vs 6hr	2.26978	0.233363	0.359846	1
834	ENSG00000238571_x_st	20533382	ENSG00000238571	ENSG00000238571_x_st	0.0483698	0.999459	0.0172668	0.999934	1.33075	1.33075	6hr up vs control	0.220547	0.996108	1.10645	1.10645	48hr up vs control	0.0851103	0.996448	0.831448	-1.20272	48hr down vs 6hr	4.8158	0.226763	0.164805	1
835	ENSG00000238572_x_st	20533383	ENSG00000238572	ENSG00000238572_x_st	0.965432	0.999459	0.820959	0.999934	1.02891	1.02891	6hr up vs control	0.839958	0.996108	1.02098	1.02098	48hr up vs control	0.950883	0.996448	0.992285	-1.00777	48hr down vs 6hr	0.0353567	0.00288803	0.28589	1
836	ENSG00000238575_st	20533384	ENSG00000238575	ENSG00000238575_st	0.615134	0.999459	0.95332	0.999934	1.00534	1.00534	6hr up vs control	0.395216	0.996108	0.937168	-1.06704	48hr down vs control	0.449927	0.996448	0.932192	-1.07274	48hr down vs 6hr	0.521262	0.0222803	0.149601	1
837	ENSG00000238575_x_st	20533385	ENSG00000238575	ENSG00000238575_x_st	0.34617	0.999459	0.994818	0.999934	1.00066	1.00066	6hr up vs control	0.194603	0.996108	0.891343	-1.1219	48hr down vs control	0.277342	0.996448	0.890754	-1.12264	48hr down vs 6hr	1.23914	0.0663472	0.1874	1
838	ENSG00000238576_x_st	20533386	ENSG00000238576	ENSG00000238576_x_st	0.604464	0.999459	0.725146	0.999934	1.05972	1.05972	6hr up vs control	0.333507	0.996108	1.14383	1.14383	48hr up vs control	0.644502	0.996448	1.07937	1.07937	48hr up vs 6hr	0.541417	0.0754544	0.487776	1
839	ENSG00000238577_st	20533387	ENSG00000238577	ENSG00000238577_st	0.31132	0.999459	0.144343	0.999934	1.37091	1.37091	6hr up vs control	0.680514	0.996108	1.06964	1.06964	48hr up vs control	0.237189	0.996448	0.780236	-1.28166	48hr down vs 6hr	1.38501	0.283352	0.716044	1
840	ENSG00000238579_x_st	20533388	ENSG00000238579	ENSG00000238579_x_st	0.684432	0.999459	0.584586	0.999934	1.09922	1.09922	6hr up vs control	0.417495	0.996108	1.12314	1.12314	48hr up vs control	0.899895	0.996448	1.02177	1.02177	48hr up vs 6hr	0.400467	0.0605855	0.529505	1
841	ENSG00000238581_x_st	20533389	ENSG00000238581	ENSG00000238581_x_st	0.0361336	0.999459	0.0808789	0.999934	1.23209	1.23209	6hr up vs control	0.160569	0.996108	0.87706	-1.14017	48hr down vs control	0.0127662	0.996448	0.711849	-1.40479	48hr down vs 6hr	5.53843	0.322197	0.203611	1
842	ENSG00000238582_st	20533390	ENSG00000238582	ENSG00000238582_st	0.566976	0.999459	0.433334	0.999934	0.863494	-1.15809	6hr down vs control	0.345714	0.996108	0.864366	-1.15692	48hr down vs control	0.995602	0.998789	1.00101	1.00101	48hr up vs 6hr	0.616025	0.106622	0.605781	1
843	ENSG00000238582_x_st	20533391	ENSG00000238582	ENSG00000238582_x_st	0.631936	0.999459	0.925313	0.999934	0.987856	-1.01229	6hr down vs control	0.378805	0.996108	0.908063	-1.10125	48hr down vs control	0.524434	0.996448	0.919226	-1.08787	48hr down vs 6hr	0.49042	0.043034	0.307122	1
844	ENSG00000238583_st	20533392	ENSG00000238583	ENSG00000238583_st	0.146381	0.999459	0.101255	0.999934	1.14851	1.14851	6hr up vs control	0.0975531	0.996108	1.12139	1.12139	48hr up vs control	0.754369	0.996448	0.976393	-1.02418	48hr down vs 6hr	2.56039	0.0765867	0.104692	1
845	ENSG00000238587_st	20533393	ENSG00000238587	ENSG00000238587_st	0.556105	0.999459	0.308862	0.999934	0.844537	-1.18408	6hr down vs control	0.84733	0.996108	0.975192	-1.02544	48hr down vs control	0.381362	0.996448	1.15471	1.15471	48hr up vs 6hr	0.638856	0.0840933	0.460709	1
846	ENSG00000238587_x_st	20533394	ENSG00000238587	ENSG00000238587_x_st	0.447979	0.999459	0.260272	0.999934	0.891294	-1.12196	6hr down vs control	0.996743	0.999896	1.00032	1.00032	48hr up vs control	0.259051	0.996448	1.12233	1.12233	48hr up vs 6hr	0.902594	0.0442283	0.171505	1
847	ENSG00000238588_st	20533395	ENSG00000238588	ENSG00000238588_st	0.0797949	0.999459	0.0350371	0.999934	1.37951	1.37951	6hr up vs control	0.737921	0.996108	1.0357	1.0357	48hr up vs control	0.0531389	0.996448	0.750775	-1.33196	48hr down vs 6hr	3.70758	0.313267	0.295728	1
848	ENSG00000238591_st	20533396	ENSG00000238591	ENSG00000238591_st	0.809554	0.999459	0.578585	0.999934	1.06384	1.06384	6hr up vs control	0.618313	0.996108	1.04626	1.04626	48hr up vs control	0.879813	0.996448	0.983473	-1.0168	48hr down vs 6hr	0.217779	0.0136504	0.219381	1
849	ENSG00000238592_st	20533397	ENSG00000238592	ENSG00000238592_st	0.194063	0.999459	0.440603	0.999934	1.13942	1.13942	6hr up vs control	0.0801132	0.996108	1.30552	1.30552	48hr up vs control	0.422232	0.996448	1.14578	1.14578	48hr up vs 6hr	2.0913	0.295897	0.495213	1
850	ENSG00000238594_x_st	20533398	ENSG00000238594	ENSG00000238594_x_st	0.870795	0.999459	0.820971	0.999934	1.02602	1.02602	6hr up vs control	0.744516	0.996108	0.970182	-1.03073	48hr down vs control	0.624547	0.996448	0.945574	-1.05756	48hr down vs 6hr	0.14112	0.00936572	0.232285	1
851	ENSG00000238595_x_st	20533399	ENSG00000238595	ENSG00000238595_x_st	0.883435	0.999459	0.658575	0.999934	0.937238	-1.06697	6hr down vs control	0.722468	0.996108	0.958461	-1.04334	48hr down vs control	0.877885	0.996448	1.02264	1.02264	48hr up vs 6hr	0.126158	0.0138249	0.383544	1
852	ENSG00000238596_x_st	20533400	ENSG00000238596	ENSG00000238596_x_st	0.630295	0.999459	0.637797	0.999934	0.925533	-1.08046	6hr down vs control	0.355775	0.996108	0.880755	-1.13539	48hr down vs control	0.761757	0.996448	0.95162	-1.05084	48hr down vs 6hr	0.493385	0.0677584	0.480668	1
853	ENSG00000238598_st	20533401	ENSG00000238598	ENSG00000238598_st	0.283736	0.999459	0.130723	0.999934	1.16296	1.16296	6hr up vs control	0.354237	0.996108	1.07406	1.07406	48hr up vs control	0.397261	0.996448	0.923555	-1.08277	48hr down vs 6hr	1.51624	0.0654823	0.151155	1
854	ENSG00000238598_x_st	20533402	ENSG00000238598	ENSG00000238598_x_st	0.168941	0.999459	0.27583	0.999934	1.17435	1.17435	6hr up vs control	0.28407	0.996108	0.879158	-1.13745	48hr down vs control	0.0707674	0.996448	0.748637	-1.33576	48hr down vs 6hr	2.31722	0.237798	0.359177	1
855	ENSG00000238605_st	20533403	ENSG00000238605	ENSG00000238605_st	0.617757	0.999459	0.748339	0.999934	0.961722	-1.0398	6hr down vs control	0.345011	0.996108	0.90785	-1.1015	48hr down vs control	0.637137	0.996448	0.943984	-1.05934	48hr down vs 6hr	0.516377	0.0391944	0.26566	1
856	ENSG00000238605_x_st	20533404	ENSG00000238605	ENSG00000238605_x_st	0.682805	0.999459	0.753923	0.999934	0.957291	-1.04461	6hr down vs control	0.399599	0.996108	0.906622	-1.103	48hr down vs control	0.696713	0.996448	0.947071	-1.05589	48hr down vs 6hr	0.403119	0.0400991	0.348153	1
857	ENSG00000238608_st	20533405	ENSG00000238608	ENSG00000238608_st	0.827791	0.999459	0.708662	0.999934	0.913946	-1.09416	6hr down vs control	0.783617	0.996108	1.05534	1.05534	48hr up vs control	0.553494	0.996448	1.15471	1.15471	48hr up vs 6hr	0.194191	0.0575989	1.03814	1
858	ENSG00000238611_st	20533406	ENSG00000238611	ENSG00000238611_st	0.957165	0.999459	0.810761	0.999934	0.963356	-1.03804	6hr down vs control	0.964239	0.996108	1.00571	1.00571	48hr up vs control	0.782717	0.996448	1.04397	1.04397	48hr up vs 6hr	0.0440548	0.00551158	0.437876	1
859	ENSG00000238611_x_st	20533407	ENSG00000238611	ENSG00000238611_x_st	0.442375	0.999459	0.273919	0.999934	1.19368	1.19368	6hr up vs control	0.913621	0.996108	0.986399	-1.01379	48hr down vs control	0.2417	0.996448	0.82635	-1.21014	48hr down vs 6hr	0.918459	0.113393	0.43211	1
860	ENSG00000238612_st	20533408	ENSG00000238612	ENSG00000238612_st	0.923264	0.999459	0.704514	0.999934	1.08225	1.08225	6hr up vs control	0.927524	0.996108	1.01552	1.01552	48hr up vs control	0.759659	0.996448	0.938344	-1.06571	48hr down vs 6hr	0.0807573	0.0179351	0.777302	1
861	ENSG00000238612_x_st	20533409	ENSG00000238612	ENSG00000238612_x_st	0.829854	0.999459	0.562835	0.999934	1.11787	1.11787	6hr up vs control	0.893648	0.996108	1.02099	1.02099	48hr up vs control	0.636365	0.996448	0.913328	-1.0949	48hr down vs 6hr	0.191565	0.035797	0.654033	1
862	ENSG00000238615_st	20533410	ENSG00000238615	ENSG00000238615_st	0.459884	0.999459	0.303649	0.999934	1.23807	1.23807	6hr up vs control	0.849439	0.996108	0.969532	-1.03143	48hr down vs control	0.244373	0.996448	0.783099	-1.27698	48hr down vs 6hr	0.869727	0.178663	0.718984	1
863	ENSG00000238618_x_st	20533411	ENSG00000238618	ENSG00000238618_x_st	0.790893	0.999459	0.526339	0.999934	1.09973	1.09973	6hr up vs control	0.661788	0.996108	1.0546	1.0546	48hr up vs control	0.77739	0.996448	0.958964	-1.04279	48hr down vs 6hr	0.242634	0.0273827	0.394996	1
864	ENSG00000238620_st	20533412	ENSG00000238620	ENSG00000238620_st	0.235515	0.999459	0.175468	0.999934	0.874027	-1.14413	6hr down vs control	0.680768	0.996108	1.03179	1.03179	48hr up vs control	0.10558	0.996448	1.1805	1.1805	48hr up vs 6hr	1.79043	0.0792983	0.155015	1
865	ENSG00000238620_x_st	20533413	ENSG00000238620	ENSG00000238620_x_st	0.3934	0.999459	0.230834	0.999934	0.843426	-1.18564	6hr down vs control	0.297809	0.996108	0.887662	-1.12655	48hr down vs control	0.705355	0.996448	1.05245	1.05245	48hr up vs 6hr	1.06909	0.0999219	0.327126	1
866	ENSG00000238624_x_st	20533414	ENSG00000238624	ENSG00000238624_x_st	0.272794	0.999459	0.229135	0.999934	0.814651	-1.22752	6hr down vs control	0.148873	0.996108	0.813809	-1.22879	48hr down vs control	0.994881	0.998789	0.998966	-1.00104	48hr down vs 6hr	1.57292	0.211334	0.470253	1
867	ENSG00000238625_st	20533415	ENSG00000238625	ENSG00000238625_st	0.772803	0.999459	0.494151	0.999934	1.08246	1.08246	6hr up vs control	0.69734	0.996108	1.03703	1.03703	48hr up vs control	0.707937	0.996448	0.95803	-1.04381	48hr down vs 6hr	0.267458	0.0179168	0.234463	1
868	ENSG00000238625_x_st	20533416	ENSG00000238625	ENSG00000238625_x_st	0.493942	0.999459	0.251614	0.999934	1.22297	1.22297	6hr up vs control	0.648837	0.996108	1.06455	1.06455	48hr up vs control	0.417627	0.996448	0.870463	-1.14881	48hr down vs 6hr	0.781434	0.112539	0.504056	1
869	ENSG00000238626_st	20533417	ENSG00000238626	ENSG00000238626_st	0.850085	0.999459	0.586	0.999934	0.929564	-1.07577	6hr down vs control	0.767195	0.996108	0.968352	-1.03268	48hr down vs control	0.7587	0.996448	1.04173	1.04173	48hr up vs 6hr	0.166247	0.0151098	0.318107	1
870	ENSG00000238628_x_st	20533418	ENSG00000238628	ENSG00000238628_x_st	0.243681	0.999459	0.242714	0.999934	1.13162	1.13162	6hr up vs control	0.494297	0.996108	0.944546	-1.05871	48hr down vs control	0.104517	0.996448	0.834685	-1.19806	48hr down vs 6hr	1.73916	0.0906668	0.182463	1
871	ENSG00000238629_st	20533419	ENSG00000238629	ENSG00000238629_st	0.0929484	0.999459	0.480716	0.999934	1.11175	1.11175	6hr up vs control	0.0885235	0.996108	0.794785	-1.2582	48hr down vs control	0.0504009	0.996448	0.714893	-1.39881	48hr down vs 6hr	3.40011	0.381929	0.39315	1
872	ENSG00000238629_x_st	20533420	ENSG00000238629	ENSG00000238629_x_st	0.156757	0.999459	0.424881	0.999934	1.10934	1.10934	6hr up vs control	0.172847	0.996108	0.859179	-1.1639	48hr down vs control	0.0753539	0.996448	0.774498	-1.29116	48hr down vs 6hr	2.44297	0.203375	0.291373	1
873	ENSG00000238630_x_st	20533421	ENSG00000238630	ENSG00000238630_x_st	0.874275	0.999459	0.877172	0.999934	1.01937	1.01937	6hr up vs control	0.708561	0.996108	0.962656	-1.03879	48hr down vs control	0.647056	0.996448	0.94436	-1.05892	48hr down vs 6hr	0.136973	0.010894	0.27837	1
874	ENSG00000238631_x_st	20533422	ENSG00000238631	ENSG00000238631_x_st	0.45523	0.999459	0.25985	0.999934	1.15788	1.15788	6hr up vs control	0.365448	0.996108	1.09908	1.09908	48hr up vs control	0.676055	0.996448	0.949218	-1.0535	48hr down vs 6hr	0.882443	0.0700234	0.277731	1
875	ENSG00000238639_x_st	20533423	ENSG00000238639	ENSG00000238639_x_st	0.540339	0.999459	0.295294	0.999934	0.778944	-1.28379	6hr down vs control	0.507924	0.996108	0.881784	-1.13406	48hr down vs control	0.592005	0.996448	1.13203	1.13203	48hr up vs 6hr	0.673006	0.182231	0.947698	1
876	ENSG00000238642_x_st	20533424	ENSG00000238642	ENSG00000238642_x_st	0.418587	0.999459	0.234689	0.999934	1.38372	1.38372	6hr up vs control	0.341757	0.996108	1.2312	1.2312	48hr up vs control	0.654306	0.996448	0.889775	-1.12388	48hr down vs 6hr	0.988789	0.342398	1.21198	1
877	ENSG00000238645_x_st	20533425	ENSG00000238645	ENSG00000238645_x_st	0.846956	0.999459	0.587044	0.999934	0.948972	-1.05377	6hr down vs control	0.911032	0.996108	0.991334	-1.00874	48hr down vs control	0.649544	0.996448	1.04464	1.04464	48hr up vs 6hr	0.170111	0.00799585	0.164513	1
878	ENSG00000238646_st	20533426	ENSG00000238646	ENSG00000238646_st	0.841837	0.999459	0.606547	0.999934	0.934651	-1.06992	6hr down vs control	0.667682	0.996108	0.955177	-1.04693	48hr down vs control	0.86734	0.996448	1.02196	1.02196	48hr up vs 6hr	0.176474	0.0153943	0.305315	1
879	ENSG00000238651_st	20533427	ENSG00000238651	ENSG00000238651_st	0.873803	0.999459	0.701594	0.999934	0.939537	-1.06435	6hr down vs control	0.886941	0.996108	1.01898	1.01898	48hr up vs control	0.619326	0.996448	1.08456	1.08456	48hr up vs 6hr	0.137534	0.0186259	0.473997	1
880	ENSG00000238651_x_st	20533428	ENSG00000238651	ENSG00000238651_x_st	0.369983	0.999459	0.772215	0.999934	1.0292	1.0292	6hr up vs control	0.257021	0.996108	0.908124	-1.10117	48hr down vs control	0.232032	0.996448	0.882357	-1.13333	48hr down vs 6hr	1.14991	0.0583937	0.177734	1
881	ENSG00000238652_st	20533429	ENSG00000238652	ENSG00000238652_st	0.671034	0.999459	0.390376	0.999934	1.16316	1.16316	6hr up vs control	0.666313	0.996108	1.06253	1.06253	48hr up vs control	0.600673	0.996448	0.913493	-1.0947	48hr down vs 6hr	0.42256	0.0639189	0.52943	1
882	ENSG00000238654_st	20533430	ENSG00000238654	ENSG00000238654_st	0.684173	0.999459	0.434018	0.999934	0.913751	-1.09439	6hr down vs control	0.538963	0.996108	0.944294	-1.05899	48hr down vs control	0.771064	0.996448	1.03343	1.03343	48hr up vs 6hr	0.400888	0.0262873	0.229504	1
883	ENSG00000238656_x_st	20533431	ENSG00000238656	ENSG00000238656_x_st	0.57974	0.999459	0.860744	0.999934	1.04025	1.04025	6hr up vs control	0.396409	0.996108	0.852235	-1.17338	48hr down vs control	0.388421	0.996448	0.819263	-1.22061	48hr down vs 6hr	0.589928	0.153902	0.91309	1
884	ENSG00000238657_x_st	20533432	ENSG00000238657	ENSG00000238657_x_st	0.150344	0.999459	0.22019	0.999934	0.885705	-1.12904	6hr down vs control	0.312818	0.996108	1.08335	1.08335	48hr up vs control	0.0605932	0.996448	1.22315	1.22315	48hr up vs 6hr	2.51431	0.113431	0.1579	1
885	ENSG00000238661_x_st	20533433	ENSG00000238661	ENSG00000238661_x_st	0.0714274	0.999459	0.0371273	0.999934	0.881035	-1.13503	6hr down vs control	0.0757298	0.996108	0.919525	-1.08752	48hr down vs control	0.414727	0.996448	1.04369	1.04369	48hr up vs 6hr	3.93935	0.0531968	0.0472638	1
886	ENSG00000238662_st	20533434	ENSG00000238662	ENSG00000238662_st	0.278152	0.999459	0.168418	0.999934	0.851753	-1.17405	6hr down vs control	0.202185	0.996108	0.886896	-1.12753	48hr down vs control	0.710234	0.996448	1.04126	1.04126	48hr up vs 6hr	1.54481	0.0935694	0.211996	1
887	ENSG00000238663_st	20533435	ENSG00000238663	ENSG00000238663_st	0.789242	0.999459	0.739376	0.999934	1.04596	1.04596	6hr up vs control	0.691357	0.996108	0.957088	-1.04484	48hr down vs control	0.515909	0.996448	0.915035	-1.09285	48hr down vs 6hr	0.244869	0.022896	0.327261	1
888	ENSG00000238665_st	20533436	ENSG00000238665	ENSG00000238665_st	0.610623	0.999459	0.369033	0.999934	0.807167	-1.2389	6hr down vs control	0.488602	0.996108	0.875322	-1.14244	48hr down vs control	0.727134	0.996448	1.08444	1.08444	48hr up vs 6hr	0.529727	0.146409	0.967352	1
889	ENSG00000238666_st	20533437	ENSG00000238666	ENSG00000238666_st	0.283682	0.999459	0.520061	0.999934	1.09649	1.09649	6hr up vs control	0.125196	0.996108	1.21336	1.21336	48hr up vs control	0.480806	0.996448	1.10659	1.10659	48hr up vs 6hr	1.51651	0.155766	0.359496	1
890	ENSG00000238666_x_st	20533438	ENSG00000238666	ENSG00000238666_x_st	0.0950653	0.999459	0.107587	0.999934	1.12013	1.12013	6hr up vs control	0.0465293	0.996108	1.12883	1.12883	48hr up vs control	0.903363	0.996448	1.00777	1.00777	48hr up vs 6hr	3.35586	0.0704365	0.0734619	1
891	ENSG00000238670_st	20533439	ENSG00000238670	ENSG00000238670_st	0.199914	0.999459	0.0829549	0.999934	1.31649	1.31649	6hr up vs control	0.458019	0.996108	1.09114	1.09114	48hr up vs control	0.209984	0.996448	0.828825	-1.20653	48hr down vs 6hr	2.04405	0.20992	0.359444	1
892	ENSG00000238673_st	20533440	ENSG00000238673	ENSG00000238673_st	0.812417	0.999459	0.558476	0.999934	0.906793	-1.10279	6hr down vs control	0.965283	0.996108	0.994151	-1.00588	48hr down vs control	0.581742	0.996448	1.09634	1.09634	48hr up vs 6hr	0.214031	0.03014	0.492873	1
893	ENSG00000238674_st	20533441	ENSG00000238674	ENSG00000238674_st	0.247669	0.999459	0.949862	0.999934	0.986881	-1.01329	6hr down vs control	0.14027	0.996108	1.31674	1.31674	48hr up vs control	0.197745	0.996448	1.33424	1.33424	48hr up vs 6hr	1.71492	0.390882	0.797757	1
894	ENSG00000238676_st	20533442	ENSG00000238676	ENSG00000238676_st	0.514565	0.999459	0.582781	0.999934	1.094	1.094	6hr up vs control	0.485592	0.996108	0.910488	-1.09831	48hr down vs control	0.277725	0.996448	0.832258	-1.20155	48hr down vs 6hr	0.731688	0.0988596	0.472891	1
895	ENSG00000238676_x_st	20533443	ENSG00000238676	ENSG00000238676_x_st	0.439043	0.999459	0.778177	0.999934	1.04398	1.04398	6hr up vs control	0.309727	0.996108	0.876835	-1.14047	48hr down vs control	0.273978	0.996448	0.839897	-1.19062	48hr down vs 6hr	0.928014	0.111304	0.419783	1
896	ENSG00000238679_x_st	20533444	ENSG00000238679	ENSG00000238679_x_st	0.120257	0.999459	0.105756	0.999934	1.17953	1.17953	6hr up vs control	0.537174	0.996108	0.953979	-1.04824	48hr down vs control	0.0484377	0.996448	0.80878	-1.23643	48hr down vs 6hr	2.91053	0.127784	0.153664	1
897	ENSG00000238683_st	20533445	ENSG00000238683	ENSG00000238683_st	0.337479	0.999459	0.810841	0.999934	1.04731	1.04731	6hr up vs control	0.167291	0.996108	1.2636	1.2636	48hr up vs control	0.346388	0.996448	1.20652	1.20652	48hr up vs 6hr	1.2737	0.244546	0.671989	1
898	ENSG00000238683_x_st	20533446	ENSG00000238683	ENSG00000238683_x_st	0.434234	0.999459	0.681937	0.999934	1.06928	1.06928	6hr up vs control	0.214453	0.996108	1.19089	1.19089	48hr up vs control	0.514033	0.996448	1.11373	1.11373	48hr up vs 6hr	0.941969	0.128428	0.477189	1
899	ENSG00000238684_x_st	20533447	ENSG00000238684	ENSG00000238684_x_st	0.371441	0.999459	0.474732	0.999934	1.16912	1.16912	6hr up vs control	0.175992	0.996108	1.28951	1.28951	48hr up vs control	0.650118	0.996448	1.10297	1.10297	48hr up vs 6hr	1.14469	0.27194	0.831484	1
900	ENSG00000238685_st	20533448	ENSG00000238685	ENSG00000238685_st	0.792592	0.999459	0.518771	0.999934	1.11623	1.11623	6hr up vs control	0.698328	0.996108	1.05484	1.05484	48hr up vs control	0.736991	0.996448	0.944997	-1.0582	48hr down vs 6hr	0.24034	0.0349524	0.509002	1
901	ENSG00000238685_x_st	20533449	ENSG00000238685	ENSG00000238685_x_st	0.756821	0.999459	0.618198	0.999934	0.942893	-1.06057	6hr down vs control	0.777314	0.996108	1.02744	1.02744	48hr up vs control	0.471297	0.996448	1.08967	1.08967	48hr up vs 6hr	0.29002	0.0204768	0.247118	1
902	ENSG00000238686_st	20533450	ENSG00000238686	ENSG00000238686_st	0.807898	0.999459	0.849809	0.999934	1.03021	1.03021	6hr up vs control	0.633699	0.996108	0.940259	-1.06354	48hr down vs control	0.565423	0.996448	0.912686	-1.09567	48hr down vs 6hr	0.219954	0.0280106	0.445717	1
903	ENSG00000238686_x_st	20533451	ENSG00000238686	ENSG00000238686_x_st	0.737744	0.999459	0.781245	0.999934	1.0563	1.0563	6hr up vs control	0.452067	0.996108	1.13132	1.13132	48hr up vs control	0.728395	0.996448	1.07102	1.07102	48hr up vs 6hr	0.317765	0.0635355	0.699807	1
904	ENSG00000238687_st	20533452	ENSG00000238687	ENSG00000238687_st	0.360341	0.999459	0.204185	0.999934	1.15701	1.15701	6hr up vs control	0.28563	0.996108	1.1033	1.1033	48hr up vs control	0.661945	0.996448	0.953578	-1.04868	48hr down vs 6hr	1.18513	0.0713592	0.210743	1
905	ENSG00000238688_st	20533453	ENSG00000238688	ENSG00000238688_st	0.92134	0.999459	0.980348	0.999934	0.996693	-1.00332	6hr down vs control	0.714233	0.996108	0.960398	-1.04123	48hr down vs control	0.783252	0.996448	0.963584	-1.03779	48hr down vs 6hr	0.0828925	0.00774693	0.327102	1
906	ENSG00000238690_st	20533454	ENSG00000238690	ENSG00000238690_st	0.921194	0.999459	0.757311	0.999934	0.947156	-1.05579	6hr down vs control	0.924972	0.996108	1.01356	1.01356	48hr up vs control	0.700323	0.996448	1.0701	1.0701	48hr up vs 6hr	0.0830551	0.0131561	0.554408	1
907	ENSG00000238691_st	20533455	ENSG00000238691	ENSG00000238691_st	0.0283728	0.999459	0.0118928	0.999934	0.867585	-1.15262	6hr down vs control	0.657464	0.996108	0.984203	-1.01605	48hr down vs control	0.0201202	0.996448	1.13442	1.13442	48hr up vs 6hr	6.18491	0.0609238	0.0344764	1
908	ENSG00000238692_st	20533456	ENSG00000238692	ENSG00000238692_st	0.429804	0.999459	0.983123	0.999934	0.995294	-1.00473	6hr down vs control	0.250607	0.996108	1.24614	1.24614	48hr up vs control	0.330939	0.996448	1.25203	1.25203	48hr up vs 6hr	0.955002	0.245419	0.899441	1
909	ENSG00000238692_x_st	20533457	ENSG00000238692	ENSG00000238692_x_st	0.401059	0.999459	0.939309	0.999934	1.01446	1.01446	6hr up vs control	0.219242	0.996108	1.22186	1.22186	48hr up vs control	0.340439	0.996448	1.20444	1.20444	48hr up vs 6hr	1.04399	0.191661	0.642551	1
910	ENSG00000238693_st	20533458	ENSG00000238693	ENSG00000238693_st	0.126957	0.999459	0.344741	0.999934	1.20629	1.20629	6hr up vs control	0.166553	0.996108	0.791876	-1.26282	48hr down vs control	0.0571738	0.996448	0.656454	-1.52334	48hr down vs 6hr	2.81198	0.534893	0.665768	1
911	ENSG00000238694_x_st	20533459	ENSG00000238694	ENSG00000238694_x_st	0.675754	0.999459	0.829622	0.999934	0.973915	-1.02678	6hr down vs control	0.39943	0.996108	0.916973	-1.09055	48hr down vs control	0.626291	0.996448	0.941532	-1.0621	48hr down vs 6hr	0.414712	0.0322267	0.271981	1
912	ENSG00000238695_st	20533460	ENSG00000238695	ENSG00000238695_st	0.478696	0.999459	0.251632	0.999934	0.864507	-1.15673	6hr down vs control	0.806664	0.996108	0.976108	-1.02448	48hr down vs control	0.332061	0.996448	1.12909	1.12909	48hr up vs 6hr	0.819958	0.0617903	0.263753	1
913	ENSG00000238695_x_st	20533461	ENSG00000238695	ENSG00000238695_x_st	0.455203	0.999459	0.258583	0.999934	0.822074	-1.21644	6hr down vs control	0.368408	0.996108	0.882431	-1.13323	48hr down vs control	0.670007	0.996448	1.07342	1.07342	48hr up vs 6hr	0.882517	0.124372	0.49325	1
914	ENSG00000238696_st	20533462	ENSG00000238696	ENSG00000238696_st	0.163696	0.999459	0.383359	0.999934	1.07185	1.07185	6hr up vs control	0.0659685	0.996108	1.14181	1.14181	48hr up vs control	0.424855	0.996448	1.06527	1.06527	48hr up vs 6hr	2.36987	0.0732394	0.108165	1
915	ENSG00000238696_x_st	20533463	ENSG00000238696	ENSG00000238696_x_st	0.247064	0.999459	0.232673	0.999934	1.08317	1.08317	6hr up vs control	0.126484	0.996108	1.09044	1.09044	48hr up vs control	0.915928	0.996448	1.00671	1.00671	48hr up vs 6hr	1.71857	0.0356674	0.0726395	1
916	ENSG00000238699_x_st	20533464	ENSG00000238699	ENSG00000238699_x_st	0.703175	0.999459	0.454774	0.999934	1.13608	1.13608	6hr up vs control	0.547191	0.996108	1.08683	1.08683	48hr up vs control	0.791367	0.996448	0.956648	-1.04532	48hr down vs 6hr	0.370475	0.0534658	0.505109	1
917	ENSG00000238701_st	20533465	ENSG00000238701	ENSG00000238701_st	0.719678	0.999459	0.484232	0.999934	0.903965	-1.10624	6hr down vs control	0.965021	0.996108	1.00509	1.00509	48hr up vs control	0.463377	0.996448	1.11186	1.11186	48hr up vs 6hr	0.344905	0.0357814	0.363099	1
918	ENSG00000238701_x_st	20533466	ENSG00000238701	ENSG00000238701_x_st	0.872328	0.999459	0.615029	0.999934	0.946321	-1.05672	6hr down vs control	0.864684	0.996108	0.984978	-1.01525	48hr down vs control	0.713923	0.996448	1.04085	1.04085	48hr up vs 6hr	0.13929	0.00850088	0.213605	1
919	ENSG00000238702_st	20533467	ENSG00000238702	ENSG00000238702_st	0.9329	0.999459	0.721056	0.999934	0.960041	-1.04162	6hr down vs control	0.915395	0.996108	0.990185	-1.00991	48hr down vs control	0.786204	0.996448	1.0314	1.0314	48hr up vs 6hr	0.0701505	0.00468456	0.233725	1
920	ENSG00000238703_x_st	20533468	ENSG00000238703	ENSG00000238703_x_st	0.371441	0.999459	0.474732	0.999934	1.16912	1.16912	6hr up vs control	0.175992	0.996108	1.28951	1.28951	48hr up vs control	0.650118	0.996448	1.10297	1.10297	48hr up vs 6hr	1.14469	0.27194	0.831484	1
921	ENSG00000238707_st	20533469	ENSG00000238707	ENSG00000238707_st	0.888178	0.999459	0.683899	0.999934	0.93715	-1.06706	6hr down vs control	0.959912	0.996108	1.00652	1.00652	48hr up vs control	0.654622	0.996448	1.07403	1.07403	48hr up vs 6hr	0.120615	0.0156488	0.454094	1
922	ENSG00000238708_x_st	20533470	ENSG00000238708	ENSG00000238708_x_st	0.162508	0.999459	0.310721	0.999934	1.07528	1.07528	6hr up vs control	0.0665218	0.996108	1.12496	1.12496	48hr up vs control	0.518387	0.996448	1.0462	1.0462	48hr up vs 6hr	2.3821	0.058337	0.085714	1
923	ENSG00000238712_x_st	20533471	ENSG00000238712	ENSG00000238712_x_st	0.819022	0.999459	0.558636	0.999934	0.873523	-1.14479	6hr down vs control	0.687946	0.996108	0.927466	-1.07821	48hr down vs control	0.793407	0.996448	1.06175	1.06175	48hr up vs 6hr	0.205448	0.0553067	0.9422	1
924	ENSG00000238714_st	20533472	ENSG00000238714	ENSG00000238714_st	0.374844	0.999459	0.176076	0.999934	1.16776	1.16776	6hr up vs control	0.572617	0.996108	1.05106	1.05106	48hr up vs control	0.340936	0.996448	0.90006	-1.11104	48hr down vs 6hr	1.1326	0.0667681	0.206329	1
925	ENSG00000238715_st	20533473	ENSG00000238715	ENSG00000238715_st	0.276205	0.999459	0.12934	0.999934	1.36868	1.36868	6hr up vs control	0.742641	0.996108	1.05226	1.05226	48hr up vs control	0.19309	0.996448	0.76881	-1.30071	48hr down vs 6hr	1.55494	0.287749	0.647691	1
926	ENSG00000238715_x_st	20533474	ENSG00000238715	ENSG00000238715_x_st	0.292218	0.999459	0.189128	0.999934	1.12075	1.12075	6hr up vs control	0.196664	0.996108	1.0956	1.0956	48hr up vs control	0.780594	0.996448	0.977568	-1.02295	48hr down vs 6hr	1.4742	0.0502576	0.11932	1
927	ENSG00000238717_st	20533475	ENSG00000238717	ENSG00000238717_st	0.82794	0.999459	0.561886	0.999934	0.948757	-1.05401	6hr down vs control	0.901561	0.996108	0.990993	-1.00909	48hr down vs control	0.629676	0.996448	1.04452	1.04452	48hr up vs 6hr	0.194001	0.00803882	0.14503	1
928	ENSG00000238718_st	20533476	ENSG00000238718	ENSG00000238718_st	0.205729	0.999459	0.84893	0.999934	0.986587	-1.0136	6hr down vs control	0.126222	0.996108	1.10166	1.10166	48hr up vs control	0.150401	0.996448	1.11663	1.11663	48hr up vs 6hr	1.99882	0.0517831	0.0906741	1
929	ENSG00000238722_x_st	20533477	ENSG00000238722	ENSG00000238722_x_st	0.705592	0.999459	0.880024	0.999934	0.985386	-1.01483	6hr down vs control	0.432614	0.996108	0.938078	-1.06601	48hr down vs control	0.616996	0.996448	0.95199	-1.05043	48hr down vs 6hr	0.366682	0.0179989	0.171801	1
930	ENSG00000238724_x_st	20533478	ENSG00000238724	ENSG00000238724_x_st	0.0221689	0.999459	0.00793257	0.999934	1.45555	1.45555	6hr up vs control	0.08636	0.996108	1.18105	1.18105	48hr up vs control	0.0801444	0.996448	0.811413	-1.23242	48hr down vs 6hr	6.89233	0.399565	0.202904	1
931	ENSG00000238729_st	20533479	ENSG00000238729	ENSG00000238729_st	0.825032	0.999459	0.708909	0.999934	0.929598	-1.07573	6hr down vs control	0.778508	0.996108	1.04582	1.04582	48hr up vs control	0.55019	0.996448	1.12503	1.12503	48hr up vs 6hr	0.197716	0.0386694	0.684534	1
932	ENSG00000238729_x_st	20533480	ENSG00000238729	ENSG00000238729_x_st	0.56143	0.999459	0.98508	0.999934	1.00253	1.00253	6hr up vs control	0.337059	0.996108	1.11573	1.11573	48hr up vs control	0.438163	0.996448	1.11292	1.11292	48hr up vs 6hr	0.627602	0.0590102	0.329087	1
933	ENSG00000238732_st	20533481	ENSG00000238732	ENSG00000238732_st	0.533434	0.999459	0.45184	0.999934	1.15679	1.15679	6hr up vs control	0.658645	0.996108	0.933469	-1.07127	48hr down vs control	0.279091	0.996448	0.806949	-1.23923	48hr down vs 6hr	0.688371	0.127714	0.649358	1
934	ENSG00000238733_x_st	20533482	ENSG00000238733	ENSG00000238733_x_st	0.129108	0.999459	0.200419	0.999934	0.875708	-1.14193	6hr down vs control	0.289167	0.996108	1.0919	1.0919	48hr up vs control	0.0511061	0.996448	1.24688	1.24688	48hr up vs 6hr	2.78176	0.136136	0.171286	1
935	ENSG00000238734_x_st	20533483	ENSG00000238734	ENSG00000238734_x_st	0.516124	0.999459	0.277231	0.999934	0.792099	-1.26247	6hr down vs control	0.815052	0.996108	0.961527	-1.04001	48hr down vs control	0.359812	0.996448	1.2139	1.2139	48hr up vs 6hr	0.728032	0.158138	0.760245	1
936	ENSG00000238736_st	20533484	ENSG00000238736	ENSG00000238736_st	0.940427	0.999459	0.926814	0.999934	0.991925	-1.00814	6hr down vs control	0.794569	0.996108	1.01899	1.01899	48hr up vs control	0.761155	0.996448	1.02728	1.02728	48hr up vs 6hr	0.0619631	0.00249401	0.140875	1
937	ENSG00000238736_x_st	20533485	ENSG00000238736	ENSG00000238736_x_st	0.463332	0.999459	0.950163	0.999934	1.00516	1.00516	6hr up vs control	0.261082	0.996108	1.08251	1.08251	48hr up vs control	0.381691	0.996448	1.07695	1.07695	48hr up vs 6hr	0.860412	0.0301257	0.122546	1
938	ENSG00000238739_st	20533486	ENSG00000238739	ENSG00000238739_st	0.447937	0.999459	0.264921	0.999934	1.11832	1.11832	6hr up vs control	0.339603	0.996108	1.08027	1.08027	48hr up vs control	0.718709	0.996448	0.965978	-1.03522	48hr down vs 6hr	0.902712	0.0426705	0.165442	1
939	ENSG00000238739_x_st	20533487	ENSG00000238739	ENSG00000238739_x_st	0.29393	0.999459	0.502274	0.999934	1.06295	1.06295	6hr up vs control	0.130586	0.996108	1.12825	1.12825	48hr up vs control	0.511949	0.996448	1.06144	1.06144	48hr up vs 6hr	1.4659	0.0606149	0.144724	1
940	ENSG00000238740_x_st	20533488	ENSG00000238740	ENSG00000238740_x_st	0.436743	0.999459	0.236678	0.999934	1.2657	1.2657	6hr up vs control	0.903524	0.996108	1.01886	1.01886	48hr up vs control	0.272278	0.996448	0.804977	-1.24227	48hr down vs 6hr	0.934662	0.171971	0.643975	1
941	ENSG00000238744_st	20533489	ENSG00000238744	ENSG00000238744_st	0.543521	0.999459	0.321948	0.999934	1.10096	1.10096	6hr up vs control	0.428869	0.996108	1.06383	1.06383	48hr up vs control	0.715124	0.996448	0.966272	-1.03491	48hr down vs 6hr	0.666013	0.0301152	0.15826	1
942	ENSG00000238745_x_st	20533490	ENSG00000238745	ENSG00000238745_x_st	0.870397	0.999459	0.615365	0.999934	1.14312	1.14312	6hr up vs control	0.779988	0.996108	1.06218	1.06218	48hr up vs control	0.781238	0.996448	0.929188	-1.07621	48hr down vs 6hr	0.141595	0.0508926	1.25798	1
943	ENSG00000238746_st	20533491	ENSG00000238746	ENSG00000238746_st	0.275283	0.999459	0.565868	0.999934	1.07497	1.07497	6hr up vs control	0.12152	0.996108	1.18838	1.18838	48hr up vs control	0.430828	0.996448	1.1055	1.1055	48hr up vs 6hr	1.55977	0.124646	0.279695	1
944	ENSG00000238746_x_st	20533492	ENSG00000238746	ENSG00000238746_x_st	0.28399	0.999459	0.414828	0.999934	1.1519	1.1519	6hr up vs control	0.126907	0.996108	1.2595	1.2595	48hr up vs control	0.601139	0.996448	1.09342	1.09342	48hr up vs 6hr	1.51496	0.223847	0.517154	1
945	ENSG00000238747_st	20533493	ENSG00000238747	ENSG00000238747_st	0.864211	0.999459	0.887547	0.999934	0.964366	-1.03695	6hr down vs control	0.605993	0.996108	0.89666	-1.11525	48hr down vs control	0.777138	0.996448	0.929792	-1.07551	48hr down vs 6hr	0.149023	0.0506385	1.18931	1
946	ENSG00000238747_x_st	20533494	ENSG00000238747	ENSG00000238747_x_st	0.200343	0.999459	0.525932	0.999934	0.923848	-1.08243	6hr down vs control	0.0839781	0.996108	0.822759	-1.21542	48hr down vs control	0.361412	0.996448	0.890578	-1.12287	48hr down vs 6hr	2.04065	0.159557	0.273663	1
947	ENSG00000238748_st	20533495	ENSG00000238748	ENSG00000238748_st	0.244185	0.999459	0.555283	0.999934	1.07299	1.07299	6hr up vs control	0.2186	0.996108	0.882053	-1.13372	48hr down vs control	0.128588	0.996448	0.822054	-1.21647	48hr down vs 6hr	1.73607	0.12465	0.251301	1
948	ENSG00000238748_x_st	20533496	ENSG00000238748	ENSG00000238748_x_st	0.404696	0.999459	0.796313	0.999934	1.03651	1.03651	6hr up vs control	0.276859	0.996108	0.879186	-1.13742	48hr down vs control	0.258102	0.996448	0.848216	-1.17895	48hr down vs 6hr	1.03228	0.102475	0.347447	1
949	ENSG00000238752_st	20533497	ENSG00000238752	ENSG00000238752_st	0.334612	0.999459	0.955779	0.999934	1.004	1.004	6hr up vs control	0.193259	0.996108	0.92158	-1.08509	48hr down vs control	0.257513	0.996448	0.917907	-1.08943	48hr down vs 6hr	1.28535	0.034454	0.0938184	1
950	ENSG00000238753_x_st	20533498	ENSG00000238753	ENSG00000238753_x_st	0.147353	0.999459	0.393051	0.999934	1.04547	1.04547	6hr up vs control	0.0585196	0.996108	1.09425	1.09425	48hr up vs control	0.381661	0.996448	1.04666	1.04666	48hr up vs 6hr	2.54895	0.0337694	0.0463693	1
951	ENSG00000238754_x_st	20533499	ENSG00000238754	ENSG00000238754_x_st	0.75955	0.999459	0.475202	0.999934	1.0931	1.0931	6hr up vs control	0.804371	0.996108	1.0251	1.0251	48hr up vs control	0.603088	0.996448	0.937784	-1.06634	48hr down vs 6hr	0.286124	0.0221122	0.270486	1
952	ENSG00000238756_st	20533500	ENSG00000238756	ENSG00000238756_st	0.289811	0.999459	0.18079	0.999934	0.853649	-1.17144	6hr down vs control	0.854297	0.996108	1.0167	1.0167	48hr up vs control	0.144621	0.996448	1.19101	1.19101	48hr up vs 6hr	1.48597	0.0934808	0.220182	1
953	ENSG00000238756_x_st	20533501	ENSG00000238756	ENSG00000238756_x_st	0.638251	0.999459	0.427009	0.999934	0.87232	-1.14637	6hr down vs control	0.915702	0.996108	1.01462	1.01462	48hr up vs control	0.381994	0.996448	1.16313	1.16313	48hr up vs 6hr	0.479099	0.0697948	0.509877	1
954	ENSG00000238760_st	20533502	ENSG00000238760	ENSG00000238760_st	0.840296	0.999459	0.572584	0.999934	1.05419	1.05419	6hr up vs control	0.871553	0.996108	1.01228	1.01228	48hr up vs control	0.662967	0.996448	0.960252	-1.04139	48hr down vs 6hr	0.178399	0.00787231	0.154446	1
955	ENSG00000238761_st	20533503	ENSG00000238761	ENSG00000238761_st	0.513497	0.999459	0.515135	0.999934	0.877741	-1.13929	6hr down vs control	0.272079	0.996108	0.830955	-1.20343	48hr down vs control	0.781759	0.996448	0.946698	-1.0563	48hr down vs 6hr	0.734202	0.147508	0.703184	1
956	ENSG00000238761_x_st	20533504	ENSG00000238761	ENSG00000238761_x_st	0.647993	0.999459	0.517988	0.999934	0.882274	-1.13344	6hr down vs control	0.399317	0.996108	0.873853	-1.14436	48hr down vs control	0.959896	0.996448	0.990456	-1.00964	48hr down vs 6hr	0.461915	0.0868272	0.657903	1
957	ENSG00000238763_x_st	20533505	ENSG00000238763	ENSG00000238763_x_st	0.972634	0.999459	0.833781	0.999934	0.967655	-1.03343	6hr down vs control	0.995444	0.999896	0.999271	-1.00073	48hr down vs control	0.837404	0.996448	1.03267	1.03267	48hr up vs 6hr	0.0278576	0.00352292	0.442616	1
958	ENSG00000238764_x_st	20533506	ENSG00000238764	ENSG00000238764_x_st	0.839225	0.999459	0.56847	0.999934	1.138	1.138	6hr up vs control	0.787951	0.996108	1.05054	1.05054	48hr up vs control	0.722234	0.996448	0.923147	-1.08325	48hr down vs 6hr	0.17974	0.0465673	0.906785	1
959	ENSG00000238767_st	20533507	ENSG00000238767	ENSG00000238767_st	0.787757	0.999459	0.990821	0.999934	1.00237	1.00237	6hr up vs control	0.544692	0.996108	0.901772	-1.10893	48hr down vs control	0.611433	0.996448	0.899636	-1.11156	48hr down vs 6hr	0.246885	0.0542357	0.768881	1
960	ENSG00000238767_x_st	20533508	ENSG00000238767	ENSG00000238767_x_st	0.134557	0.999459	0.0576185	0.999934	1.43721	1.43721	6hr up vs control	0.66553	0.996108	1.06067	1.06067	48hr up vs control	0.0992088	0.996448	0.738007	-1.355	48hr down vs 6hr	2.708	0.38428	0.49667	1
961	ENSG00000238768_st	20533509	ENSG00000238768	ENSG00000238768_st	0.740184	0.999459	0.483433	0.999934	0.914488	-1.09351	6hr down vs control	0.967331	0.996359	0.995822	-1.0042	48hr down vs control	0.503444	0.996448	1.08894	1.08894	48hr up vs 6hr	0.314165	0.0254517	0.283548	1
962	ENSG00000238769_st	20533510	ENSG00000238769	ENSG00000238769_st	0.411776	0.999459	0.757536	0.999934	1.08719	1.08719	6hr up vs control	0.205712	0.996108	1.34521	1.34521	48hr up vs control	0.440385	0.996448	1.23733	1.23733	48hr up vs 6hr	1.00988	0.380013	1.31704	1
963	ENSG00000238769_x_st	20533511	ENSG00000238769	ENSG00000238769_x_st	0.480959	0.999459	0.666039	0.999934	0.927121	-1.07861	6hr down vs control	0.395046	0.996108	1.13234	1.13234	48hr up vs control	0.272779	0.996448	1.22135	1.22135	48hr up vs 6hr	0.81414	0.127551	0.548341	1
964	ENSG00000238770_x_st	20533512	ENSG00000238770	ENSG00000238770_x_st	0.823968	0.999459	0.552301	0.999934	1.04019	1.04019	6hr up vs control	0.86954	0.996108	1.00882	1.00882	48hr up vs control	0.642436	0.996448	0.969841	-1.0311	48hr down vs 6hr	0.199079	0.00440384	0.0774236	1
965	ENSG00000238771_x_st	20533513	ENSG00000238771	ENSG00000238771_x_st	0.469529	0.999459	0.290212	0.999934	0.895849	-1.11626	6hr down vs control	0.33772	0.996108	0.922406	-1.08412	48hr down vs control	0.770051	0.996448	1.02964	1.02964	48hr up vs 6hr	0.84389	0.0432879	0.179535	1
966	ENSG00000238772_x_st	20533514	ENSG00000238772	ENSG00000238772_x_st	0.837568	0.999459	0.929609	0.999934	1.01821	1.01821	6hr up vs control	0.579151	0.996108	1.09809	1.09809	48hr up vs control	0.712935	0.996448	1.07845	1.07845	48hr up vs 6hr	0.181818	0.0392017	0.754632	1
967	ENSG00000238775_x_st	20533515	ENSG00000238775	ENSG00000238775_x_st	0.412281	0.999459	0.203511	0.999934	0.742806	-1.34625	6hr down vs control	0.722628	0.996108	0.938035	-1.06606	48hr down vs control	0.307394	0.996448	1.26283	1.26283	48hr up vs 6hr	1.0083	0.25149	0.87297	1
968	ENSG00000238776_x_st	20538309	ENSG00000238776	ENSG00000238776_x_st	0.57777	0.999459	0.530519	0.999934	1.22906	1.22906	6hr up vs control	0.323811	0.996108	1.31113	1.31113	48hr up vs control	0.842076	0.996448	1.06678	1.06678	48hr up vs 6hr	0.593908	0.322168	1.89859	1
969	ENSG00000238781_st	20533516	ENSG00000238781	ENSG00000238781_st	0.664031	0.999459	0.606588	0.999934	1.04748	1.04748	6hr up vs control	0.391036	0.996108	1.06634	1.06634	48hr up vs control	0.841608	0.996448	1.01801	1.01801	48hr up vs 6hr	0.434335	0.0178532	0.143866	1
970	ENSG00000238790_st	20533517	ENSG00000238790	ENSG00000238790_st	0.676013	0.999459	0.432918	0.999934	1.11663	1.11663	6hr up vs control	0.520213	0.996108	1.07604	1.07604	48hr up vs control	0.788132	0.996448	0.963649	-1.03772	48hr down vs 6hr	0.414284	0.0404321	0.341583	1
971	ENSG00000238791_st	20533518	ENSG00000238791	ENSG00000238791_st	0.975587	0.999459	0.902696	0.999934	1.01624	1.01624	6hr up vs control	0.911344	0.996108	0.988096	-1.01205	48hr down vs control	0.831394	0.996448	0.972309	-1.02848	48hr down vs 6hr	0.0248036	0.00222254	0.313619	1
972	ENSG00000238791_x_st	20533519	ENSG00000238791	ENSG00000238791_x_st	0.651528	0.999459	0.961177	0.999934	0.993445	-1.0066	6hr down vs control	0.423577	0.996108	1.09468	1.09468	48hr up vs control	0.480955	0.996448	1.1019	1.1019	48hr up vs 6hr	0.45576	0.043	0.330217	1
973	ENSG00000238792_st	20533520	ENSG00000238792	ENSG00000238792_st	0.754714	0.999459	0.504586	0.999934	1.09316	1.09316	6hr up vs control	0.590881	0.996108	1.05997	1.05997	48hr up vs control	0.814636	0.996448	0.969638	-1.03131	48hr down vs 6hr	0.293039	0.0260876	0.311585	1
974	ENSG00000238792_x_st	20533521	ENSG00000238792	ENSG00000238792_x_st	0.895315	0.999459	0.704542	0.999934	1.05956	1.05956	6hr up vs control	0.940165	0.996108	0.990741	-1.00935	48hr down vs control	0.660414	0.996448	0.935048	-1.06946	48hr down vs 6hr	0.112345	0.0133714	0.416572	1
975	ENSG00000238796_st	20533522	ENSG00000238796	ENSG00000238796_st	0.785989	0.999459	0.927744	0.999934	1.01767	1.01767	6hr up vs control	0.567119	0.996108	0.912711	-1.09564	48hr down vs control	0.577369	0.996448	0.896868	-1.11499	48hr down vs 6hr	0.24929	0.048019	0.674182	1
976	ENSG00000238796_x_st	20533523	ENSG00000238796	ENSG00000238796_x_st	0.327014	0.999459	0.55234	0.999934	0.882798	-1.13276	6hr down vs control	0.148762	0.996108	0.76753	-1.30288	48hr down vs control	0.506217	0.996448	0.869429	-1.15018	48hr down vs 6hr	1.31685	0.291591	0.775004	1
977	ENSG00000238798_st	20533524	ENSG00000238798	ENSG00000238798_st	0.182908	0.999459	0.149748	0.999934	0.847494	-1.17995	6hr down vs control	0.599868	0.996108	1.04694	1.04694	48hr up vs control	0.0776432	0.996448	1.23534	1.23534	48hr up vs 6hr	2.18668	0.126977	0.20324	1
978	ENSG00000238799_x_st	20533525	ENSG00000238799	ENSG00000238799_x_st	0.1563	0.999459	0.062663	0.999934	0.785624	-1.27287	6hr down vs control	0.36455	0.996108	0.917251	-1.09021	48hr down vs control	0.198637	0.996448	1.16754	1.16754	48hr up vs 6hr	2.44793	0.161731	0.231239	1
979	ENSG00000238800_st	20533526	ENSG00000238800	ENSG00000238800_st	0.797157	0.999459	0.594764	0.999934	1.07315	1.07315	6hr up vs control	0.573552	0.996108	1.06297	1.06297	48hr up vs control	0.942151	0.996448	0.990516	-1.00958	48hr down vs 6hr	0.234207	0.0208691	0.311869	1
980	ENSG00000238801_st	20533527	ENSG00000238801	ENSG00000238801_st	0.949616	0.999459	0.757141	0.999934	1.06232	1.06232	6hr up vs control	0.918084	0.996108	1.0165	1.0165	48hr up vs control	0.821268	0.996448	0.956869	-1.04507	48hr down vs 6hr	0.0520809	0.0102131	0.686354	1
981	ENSG00000238801_x_st	20533528	ENSG00000238801	ENSG00000238801_x_st	0.923595	0.999459	0.787433	0.999934	1.05911	1.05911	6hr up vs control	0.886925	0.996108	0.975622	-1.02499	48hr down vs control	0.700666	0.996448	0.921168	-1.08558	48hr down vs 6hr	0.0803914	0.0187478	0.816221	1
982	ENSG00000238802_st	20533529	ENSG00000238802	ENSG00000238802_st	0.791047	0.999459	0.976137	0.999934	0.996763	-1.00325	6hr down vs control	0.553431	0.996108	1.05458	1.05458	48hr up vs control	0.606498	0.996448	1.05801	1.05801	48hr up vs 6hr	0.242424	0.0147184	0.212496	1
983	ENSG00000238804_x_st	20533530	ENSG00000238804	ENSG00000238804_x_st	0.646163	0.999459	0.384834	0.999934	1.19618	1.19618	6hr up vs control	0.553735	0.996108	1.10311	1.10311	48hr up vs control	0.687688	0.996448	0.922193	-1.08437	48hr down vs 6hr	0.465116	0.0964213	0.72557	1
984	ENSG00000238805_st	20533531	ENSG00000238805	ENSG00000238805_st	0.527952	0.999459	0.726224	0.999934	0.954066	-1.04815	6hr down vs control	0.277657	0.996108	0.883409	-1.13198	48hr down vs control	0.569624	0.996448	0.925941	-1.07998	48hr down vs 6hr	0.70075	0.0647178	0.323243	1
985	ENSG00000238806_x_st	20533532	ENSG00000238806	ENSG00000238806_x_st	0.950467	0.999459	0.773937	0.999934	0.95739	-1.04451	6hr down vs control	0.827078	0.996108	0.973357	-1.02737	48hr down vs control	0.912891	0.996448	1.01668	1.01668	48hr up vs 6hr	0.0511724	0.00604128	0.413201	1
986	ENSG00000238807_st	20533533	ENSG00000238807	ENSG00000238807_st	0.692625	0.999459	0.512269	0.999934	0.839167	-1.19166	6hr down vs control	0.834731	0.996108	1.04594	1.04594	48hr up vs control	0.414639	0.996448	1.2464	1.2464	48hr up vs 6hr	0.387228	0.138697	1.25362	1
987	ENSG00000238807_x_st	20533534	ENSG00000238807	ENSG00000238807_x_st	0.83518	0.999459	0.630167	0.999934	0.885706	-1.12904	6hr down vs control	0.918709	0.996108	1.02105	1.02105	48hr up vs control	0.573901	0.996448	1.15281	1.15281	48hr up vs 6hr	0.184823	0.0596421	1.12944	1
988	ENSG00000238809_st	20533535	ENSG00000238809	ENSG00000238809_st	0.540194	0.999459	0.286121	0.999934	1.25741	1.25741	6hr up vs control	0.581929	0.996108	1.09799	1.09799	48hr up vs control	0.516309	0.996448	0.873212	-1.1452	48hr down vs 6hr	0.673328	0.14707	0.764478	1
989	ENSG00000238811_st	20533536	ENSG00000238811	ENSG00000238811_st	0.0312577	0.999459	0.0213969	0.999934	1.45629	1.45629	6hr up vs control	0.692431	0.996108	0.958013	-1.04383	48hr down vs control	0.0133577	0.996448	0.657846	-1.52011	48hr down vs 6hr	5.92064	0.533418	0.315332	1
990	ENSG00000238811_x_st	20533537	ENSG00000238811	ENSG00000238811_x_st	0.147575	0.999459	0.163876	0.999934	1.32127	1.32127	6hr up vs control	0.41929	0.996108	0.88205	-1.13372	48hr down vs control	0.0587068	0.996448	0.667577	-1.49795	48hr down vs 6hr	2.54635	0.453599	0.623479	1
991	ENSG00000238815_x_st	20533538	ENSG00000238815	ENSG00000238815_x_st	0.0999077	0.999459	0.0737361	0.999934	1.32109	1.32109	6hr up vs control	0.655322	0.996108	0.950821	-1.05172	48hr down vs control	0.0421	0.996448	0.719726	-1.38942	48hr down vs 6hr	3.25922	0.317682	0.341151	1
992	ENSG00000238816_st	20533539	ENSG00000238816	ENSG00000238816_st	0.471154	0.999459	0.365231	0.999934	1.34453	1.34453	6hr up vs control	0.275967	0.996108	1.34313	1.34313	48hr up vs control	0.997378	0.998789	0.998959	-1.00104	48hr down vs 6hr	0.839604	0.435756	1.81651	1
993	ENSG00000238818_x_st	20533540	ENSG00000238818	ENSG00000238818_x_st	0.169719	0.999459	0.106974	0.999934	1.29576	1.29576	6hr up vs control	0.12263	0.996108	1.22247	1.22247	48hr up vs control	0.690264	0.996448	0.943438	-1.05995	48hr down vs 6hr	2.30958	0.251803	0.381589	1
994	ENSG00000238819_st	20533541	ENSG00000238819	ENSG00000238819_st	0.733699	0.999459	0.709426	0.999934	0.948874	-1.05388	6hr down vs control	0.642487	0.996108	1.055	1.055	48hr up vs control	0.45865	0.996448	1.11184	1.11184	48hr up vs 6hr	0.323768	0.032846	0.355072	1
995	ENSG00000238819_x_st	20533542	ENSG00000238819	ENSG00000238819_x_st	0.694089	0.999459	0.958786	0.999934	1.00789	1.00789	6hr up vs control	0.438554	0.996108	1.10342	1.10342	48hr up vs control	0.556747	0.996448	1.09478	1.09478	48hr up vs 6hr	0.384883	0.046008	0.418382	1
996	ENSG00000238821_x_st	20533543	ENSG00000238821	ENSG00000238821_x_st	0.299828	0.999459	0.276435	0.999934	0.869518	-1.15006	6hr down vs control	0.15511	0.996108	0.857176	-1.16662	48hr down vs control	0.907336	0.996448	0.985806	-1.0144	48hr down vs 6hr	1.4378	0.111985	0.272602	1
997	ENSG00000238822_st	20533544	ENSG00000238822	ENSG00000238822_st	0.960346	0.999459	0.784824	0.999934	1.05582	1.05582	6hr up vs control	0.931877	0.996108	1.01395	1.01395	48hr up vs control	0.838609	0.996448	0.96034	-1.0413	48hr down vs 6hr	0.0406969	0.00827853	0.711968	1
998	ENSG00000238824_st	20533545	ENSG00000238824	ENSG00000238824_st	0.130203	0.999459	0.263072	0.999934	0.825727	-1.21105	6hr down vs control	0.0522696	0.996108	0.740864	-1.34978	48hr down vs control	0.512902	0.996448	0.897226	-1.11455	48hr down vs 6hr	2.76663	0.380234	0.481026	1
999	ENSG00000238824_x_st	20533546	ENSG00000238824	ENSG00000238824_x_st	0.06494	0.999459	0.194216	0.999934	0.829649	-1.20533	6hr down vs control	0.0241905	0.996108	0.737716	-1.35554	48hr down vs control	0.396585	0.996448	0.88919	-1.12462	48hr down vs 6hr	4.14452	0.3892	0.328675	1
1000	ENSG00000238832_st	20533547	ENSG00000238832	ENSG00000238832_st	0.219732	0.999459	0.250909	0.999934	0.838863	-1.19209	6hr down vs control	0.103224	0.996108	0.806794	-1.23947	48hr down vs control	0.789293	0.996448	0.961771	-1.03975	48hr down vs 6hr	1.89633	0.207427	0.382841	1
1001	ENSG00000238834_st	20533548	ENSG00000238834	ENSG00000238834_st	0.254847	0.999459	0.940702	0.999934	0.989103	-1.01102	6hr down vs control	0.14572	0.996108	1.20915	1.20915	48hr up vs control	0.200428	0.996448	1.22247	1.22247	48hr up vs 6hr	1.67253	0.187499	0.392368	1
1002	ENSG00000238834_x_st	20533549	ENSG00000238834	ENSG00000238834_x_st	0.169514	0.999459	0.781851	0.999934	1.04107	1.04107	6hr up vs control	0.07806	0.996108	1.26563	1.26563	48hr up vs control	0.205287	0.996448	1.2157	1.2157	48hr up vs 6hr	2.31159	0.251022	0.380074	1
1003	ENSG00000238838_st	20533550	ENSG00000238838	ENSG00000238838_st	0.319721	0.999459	0.367516	0.999934	1.22848	1.22848	6hr up vs control	0.438907	0.996108	0.86663	-1.15389	48hr down vs control	0.146429	0.996448	0.705447	-1.41754	48hr down vs 6hr	1.34799	0.341465	0.886598	1
1004	ENSG00000238838_x_st	20533551	ENSG00000238838	ENSG00000238838_x_st	0.0751454	0.999459	0.221405	0.999934	1.19748	1.19748	6hr up vs control	0.140389	0.996108	0.833402	-1.1999	48hr down vs control	0.0306565	0.996448	0.695963	-1.43686	48hr down vs 6hr	3.83228	0.383435	0.350189	1
1005	ENSG00000238840_s_st	20533552	ENSG00000238840	ENSG00000238840_s_st	0.978017	0.999459	0.909072	0.999934	0.973394	-1.02733	6hr down vs control	0.841177	0.996108	0.962067	-1.03943	48hr down vs control	0.960445	0.996448	0.988363	-1.01177	48hr down vs 6hr	0.0222985	0.00641914	1.00756	1
1006	ENSG00000238841_x_st	20533553	ENSG00000238841	ENSG00000238841_x_st	0.280275	0.999459	0.12404	0.999934	0.68709	-1.45541	6hr down vs control	0.438745	0.996108	0.865933	-1.15482	48hr down vs control	0.317092	0.996448	1.26029	1.26029	48hr up vs 6hr	1.53386	0.392636	0.895928	1
1007	ENSG00000238843_st	20533554	ENSG00000238843	ENSG00000238843_st	0.591987	0.999459	0.355125	0.999934	1.18848	1.18848	6hr up vs control	0.961865	0.996108	1.00708	1.00708	48hr up vs control	0.373938	0.996448	0.84737	-1.18012	48hr down vs 6hr	0.565573	0.0954854	0.590903	1
1008	ENSG00000238843_x_st	20533555	ENSG00000238843	ENSG00000238843_x_st	0.448665	0.999459	0.237746	0.999934	1.26663	1.26663	6hr up vs control	0.853517	0.996108	1.02905	1.02905	48hr up vs control	0.293957	0.996448	0.812433	-1.23087	48hr down vs 6hr	0.90067	0.167602	0.651301	1
1009	ENSG00000238849_st	20533556	ENSG00000238849	ENSG00000238849_st	0.432545	0.999459	0.597245	0.999934	0.900283	-1.11076	6hr down vs control	0.211189	0.996108	0.807913	-1.23776	48hr down vs control	0.58633	0.996448	0.897398	-1.11433	48hr down vs 6hr	0.946919	0.189403	0.70007	1
1010	ENSG00000238851_st	20533557	ENSG00000238851	ENSG00000238851_st	0.524875	0.999459	0.303589	0.999934	0.881565	-1.13435	6hr down vs control	0.95174	0.996108	0.994202	-1.00583	48hr down vs control	0.324775	0.996448	1.12777	1.12777	48hr up vs 6hr	0.707771	0.0506451	0.250445	1
1011	ENSG00000238851_x_st	20533558	ENSG00000238851	ENSG00000238851_x_st	0.582435	0.999459	0.316909	0.999934	0.861926	-1.16019	6hr down vs control	0.729331	0.996108	0.960263	-1.04138	48hr down vs control	0.45897	0.996448	1.11409	1.11409	48hr up vs 6hr	0.584512	0.0616723	0.369287	1
1012	ENSG00000238852_st	20533559	ENSG00000238852	ENSG00000238852_st	0.460508	0.999459	0.346686	0.999934	0.897319	-1.11443	6hr down vs control	0.274459	0.996108	0.90125	-1.10957	48hr down vs control	0.968669	0.996448	1.00438	1.00438	48hr up vs 6hr	0.868033	0.0555774	0.224094	1
1013	ENSG00000238853_st	20533560	ENSG00000238853	ENSG00000238853_st	0.878368	0.999459	0.626531	0.999934	1.09956	1.09956	6hr up vs control	0.891948	0.996108	1.02168	1.02168	48hr up vs control	0.705456	0.996448	0.92918	-1.07622	48hr down vs 6hr	0.132122	0.0255142	0.675887	1
1014	ENSG00000238854_st	20533561	ENSG00000238854	ENSG00000238854_st	0.723441	0.999459	0.45268	0.999934	1.11427	1.11427	6hr up vs control	0.901489	0.996108	1.01436	1.01436	48hr up vs control	0.512244	0.996448	0.910337	-1.09849	48hr down vs 6hr	0.339181	0.0348652	0.359772	1
1015	ENSG00000238855_x_st	20533562	ENSG00000238855	ENSG00000238855_x_st	0.0669673	0.999459	0.0573015	0.999934	1.16763	1.16763	6hr up vs control	0.535385	0.996108	0.964355	-1.03696	48hr down vs control	0.0263644	0.996448	0.825907	-1.21079	48hr down vs 6hr	4.07767	0.105298	0.0903808	1
1016	ENSG00000238856_st	20533563	ENSG00000238856	ENSG00000238856_st	0.460008	0.999459	0.301847	0.999934	1.13967	1.13967	6hr up vs control	0.855998	0.996108	0.982129	-1.0182	48hr down vs control	0.245252	0.996448	0.861766	-1.16041	48hr down vs 6hr	0.86939	0.0663967	0.2673	1
1017	ENSG00000238856_x_st	20533564	ENSG00000238856	ENSG00000238856_x_st	0.294057	0.999459	0.335119	0.999934	1.15472	1.15472	6hr up vs control	0.438016	0.996108	0.910895	-1.09782	48hr down vs control	0.131708	0.996448	0.788842	-1.26768	48hr down vs 6hr	1.46529	0.157144	0.375354	1
1018	ENSG00000238857_st	20533565	ENSG00000238857	ENSG00000238857_st	0.00464654	0.999459	0.0161274	0.999934	1.16139	1.16139	6hr up vs control	0.0539039	0.996108	0.914214	-1.09384	48hr down vs control	0.00149632	0.996448	0.787175	-1.27037	48hr down vs 6hr	12.7406	0.159416	0.0437935	1
1019	ENSG00000238858_st	20533566	ENSG00000238858	ENSG00000238858_st	0.0467534	0.999459	0.024204	0.999934	0.83404	-1.19898	6hr down vs control	0.0533106	0.996108	0.886841	-1.1276	48hr down vs control	0.364964	0.996448	1.06331	1.06331	48hr up vs 6hr	4.89694	0.109137	0.0780037	1
1020	ENSG00000238858_x_st	20533567	ENSG00000238858	ENSG00000238858_x_st	0.0132546	0.999459	0.0114367	0.999934	0.819878	-1.21969	6hr down vs control	0.00957884	0.996108	0.845009	-1.18342	48hr down vs control	0.621129	0.996448	1.03065	1.03065	48hr up vs 6hr	8.53744	0.161641	0.0662663	1
1021	ENSG00000238859_st	20533568	ENSG00000238859	ENSG00000238859_st	0.998702	0.999459	0.988412	0.999934	1.0012	1.0012	6hr up vs control	0.970502	0.99731	0.997515	-1.00249	48hr down vs control	0.964335	0.996448	0.996322	-1.00369	48hr down vs 6hr	0.00129951	4.56053e-05	0.12283	1
1022	ENSG00000238860_x_st	20533569	ENSG00000238860	ENSG00000238860_x_st	0.233058	0.999459	0.103489	0.999934	1.0853	1.0853	6hr up vs control	0.659682	0.996108	1.01655	1.01655	48hr up vs control	0.178334	0.996448	0.936657	-1.06763	48hr down vs 6hr	1.80631	0.019185	0.0371738	1
1023	ENSG00000238863_x_st	20533570	ENSG00000238863	ENSG00000238863_x_st	0.756916	0.999459	0.472215	0.999934	0.929914	-1.07537	6hr down vs control	0.799403	0.996108	0.979597	-1.02083	48hr down vs control	0.603193	0.996448	1.05343	1.05343	48hr up vs 6hr	0.289884	0.0147177	0.177699	1
1024	ENSG00000238864_st	20533571	ENSG00000238864	ENSG00000238864_st	0.706365	0.999459	0.475175	0.999934	1.15327	1.15327	6hr up vs control	0.954536	0.996108	0.990923	-1.00916	48hr down vs control	0.44853	0.996448	0.85923	-1.16383	48hr down vs 6hr	0.365472	0.0724649	0.693971	1
1025	ENSG00000238865_x_st	20533572	ENSG00000238865	ENSG00000238865_x_st	0.446136	0.999459	0.267372	0.999934	0.874764	-1.14317	6hr down vs control	0.331878	0.996108	0.909818	-1.09912	48hr down vs control	0.733884	0.996448	1.04007	1.04007	48hr up vs 6hr	0.907783	0.0621263	0.239531	1
1026	ENSG00000238868_st	20533573	ENSG00000238868	ENSG00000238868_st	0.933142	0.999459	0.753331	0.999934	0.959499	-1.04221	6hr down vs control	0.773542	0.996108	0.969581	-1.03137	48hr down vs control	0.936454	0.996448	1.01051	1.01051	48hr up vs 6hr	0.0698862	0.00620598	0.310804	1
1027	ENSG00000238869_st	20533574	ENSG00000238869	ENSG00000238869_st	0.426867	0.999459	0.273434	0.999934	1.1402	1.1402	6hr up vs control	0.291627	0.996108	1.10827	1.10827	48hr up vs control	0.804393	0.996448	0.971999	-1.02881	48hr down vs 6hr	0.963739	0.065203	0.236797	1
1028	ENSG00000238869_x_st	20533575	ENSG00000238869	ENSG00000238869_x_st	0.532313	0.999459	0.330567	0.999934	1.14279	1.14279	6hr up vs control	0.389453	0.996108	1.10035	1.10035	48hr up vs control	0.77552	0.996448	0.962864	-1.03857	48hr down vs 6hr	0.690888	0.0625052	0.316648	1
1029	ENSG00000238871_st	20533576	ENSG00000238871	ENSG00000238871_st	0.277239	0.999459	0.755475	0.999934	1.0708	1.0708	6hr up vs control	0.13066	0.996108	1.34335	1.34335	48hr up vs control	0.318524	0.996448	1.25454	1.25454	48hr up vs 6hr	1.54955	0.383555	0.866344	1
1030	ENSG00000238872_st	20533577	ENSG00000238872	ENSG00000238872_st	0.127856	0.999459	0.086041	0.999934	1.30451	1.30451	6hr up vs control	0.0889512	0.996108	1.23936	1.23936	48hr up vs control	0.711797	0.996448	0.950058	-1.05257	48hr down vs 6hr	2.79927	0.275387	0.344323	1
1031	ENSG00000238872_x_st	20533578	ENSG00000238872	ENSG00000238872_x_st	0.178126	0.999459	0.110995	0.999934	1.26131	1.26131	6hr up vs control	0.12972	0.996108	1.19537	1.19537	48hr up vs control	0.685854	0.996448	0.947723	-1.05516	48hr down vs 6hr	2.22988	0.200593	0.314848	1
1032	ENSG00000238874_st	20533579	ENSG00000238874	ENSG00000238874_st	0.296975	0.999459	0.622098	0.999934	1.03902	1.03902	6hr up vs control	0.134326	0.996108	1.1081	1.1081	48hr up vs control	0.414825	0.996448	1.06648	1.06648	48hr up vs 6hr	1.4513	0.0444257	0.107138	1
1033	ENSG00000238878_st	20533580	ENSG00000238878	ENSG00000238878_st	0.571979	0.999459	0.577712	0.999934	1.07097	1.07097	6hr up vs control	0.311764	0.996108	1.1102	1.1102	48hr up vs control	0.768266	0.996448	1.03663	1.03663	48hr up vs 6hr	0.605708	0.0463786	0.267992	1
1034	ENSG00000238885_x_st	20533581	ENSG00000238885	ENSG00000238885_x_st	0.3801	0.999459	0.179705	0.999934	1.17428	1.17428	6hr up vs control	0.516277	0.996108	1.062	1.062	48hr up vs control	0.382134	0.996448	0.90438	-1.10573	48hr down vs 6hr	1.11421	0.0718467	0.225688	1
1035	ENSG00000238887_x_st	20533582	ENSG00000238887	ENSG00000238887_x_st	0.110637	0.999459	0.0661701	0.999934	0.848977	-1.17789	6hr down vs control	0.0896984	0.996108	0.886027	-1.12863	48hr down vs control	0.588205	0.996448	1.04364	1.04364	48hr up vs 6hr	3.06506	0.0964346	0.110119	1
1036	ENSG00000238888_x_st	20533583	ENSG00000238888	ENSG00000238888_x_st	0.723346	0.999459	0.470177	0.999934	0.921338	-1.08538	6hr down vs control	0.570985	0.996108	0.949251	-1.05346	48hr down vs control	0.788968	0.996448	1.0303	1.0303	48hr up vs 6hr	0.339324	0.021693	0.223755	1
1037	ENSG00000238889_st	20533584	ENSG00000238889	ENSG00000238889_st	0.271606	0.999459	0.144216	0.999934	1.34644	1.34644	6hr up vs control	0.238755	0.996108	1.20958	1.20958	48hr up vs control	0.572257	0.996448	0.898356	-1.11314	48hr down vs 6hr	1.57925	0.287034	0.636138	1
1038	ENSG00000238889_x_st	20533585	ENSG00000238889	ENSG00000238889_x_st	0.0612507	0.999459	0.0373865	0.999934	1.5031	1.5031	6hr up vs control	0.0526064	0.996108	1.35324	1.35324	48hr up vs control	0.530058	0.996448	0.900305	-1.11073	48hr down vs 6hr	4.27334	0.599644	0.491127	1
1039	ENSG00000238891_st	20533586	ENSG00000238891	ENSG00000238891_st	0.874628	0.999459	0.661592	0.999934	1.06907	1.06907	6hr up vs control	0.688392	0.996108	1.05117	1.05117	48hr up vs control	0.911292	0.996448	0.983257	-1.01703	48hr down vs 6hr	0.136554	0.0161968	0.415139	1
1040	ENSG00000238891_x_st	20533587	ENSG00000238891	ENSG00000238891_x_st	0.219609	0.999459	0.10997	0.999934	1.32732	1.32732	6hr up vs control	0.894621	0.996108	1.01751	1.01751	48hr up vs control	0.12955	0.996448	0.766588	-1.30448	48hr down vs 6hr	1.89719	0.252153	0.465181	1
1041	ENSG00000238892_st	20533588	ENSG00000238892	ENSG00000238892_st	0.50331	0.999459	0.631149	0.999934	1.03085	1.03085	6hr up vs control	0.257838	0.996108	1.06277	1.06277	48hr up vs control	0.629882	0.996448	1.03096	1.03096	48hr up vs 6hr	0.758512	0.015426	0.0711803	1
1042	ENSG00000238893_st	20533589	ENSG00000238893	ENSG00000238893_st	0.945201	0.999459	0.862215	0.999934	1.03785	1.03785	6hr up vs control	0.857237	0.996108	0.969047	-1.03194	48hr down vs control	0.749291	0.996448	0.933708	-1.071	48hr down vs 6hr	0.0568139	0.0134244	0.827003	1
1043	ENSG00000238895_st	20533590	ENSG00000238895	ENSG00000238895_st	0.117392	0.999459	0.217872	0.999934	1.2178	1.2178	6hr up vs control	0.0477538	0.996108	1.3294	1.3294	48hr up vs control	0.565898	0.996448	1.09164	1.09164	48hr up vs 6hr	2.95484	0.347434	0.411536	1
1044	ENSG00000238896_st	20533591	ENSG00000238896	ENSG00000238896_st	0.204243	0.999459	0.117518	0.999934	0.806108	-1.24053	6hr down vs control	0.918454	0.996108	1.01052	1.01052	48hr up vs control	0.103501	0.996448	1.25358	1.25358	48hr up vs 6hr	2.01022	0.16277	0.283399	1
1045	ENSG00000238899_st	20533592	ENSG00000238899	ENSG00000238899_st	0.381607	0.999459	0.191004	0.999934	0.882102	-1.13366	6hr down vs control	0.392777	0.996108	0.937597	-1.06656	48hr down vs control	0.504154	0.996448	1.06291	1.06291	48hr up vs 6hr	1.10899	0.0462289	0.145899	1
1046	ENSG00000238899_x_st	20533593	ENSG00000238899	ENSG00000238899_x_st	0.318445	0.999459	0.153405	0.999934	1.23576	1.23576	6hr up vs control	0.767442	0.996108	1.03375	1.03375	48hr up vs control	0.219041	0.996448	0.836527	-1.19542	48hr down vs 6hr	1.35354	0.131337	0.339612	1
1047	ENSG00000238900_st	20533594	ENSG00000238900	ENSG00000238900_st	0.0814099	0.999459	0.132219	0.999934	0.773278	-1.2932	6hr down vs control	0.0345612	0.996108	0.724355	-1.38054	48hr down vs control	0.677998	0.996448	0.936733	-1.06754	48hr down vs 6hr	3.66643	0.463494	0.442454	1
1048	ENSG00000238901_st	20533595	ENSG00000238901	ENSG00000238901_st	0.0254906	0.999459	0.0188332	0.999934	1.35091	1.35091	6hr up vs control	0.618386	0.996108	0.958786	-1.04299	48hr down vs control	0.0104627	0.996448	0.709734	-1.40898	48hr down vs 6hr	6.48592	0.352278	0.1901	1
1049	ENSG00000238902_x_st	20533596	ENSG00000238902	ENSG00000238902_x_st	0.348017	0.999459	0.228007	0.999934	0.804507	-1.243	6hr down vs control	0.23054	0.996108	0.838168	-1.19308	48hr down vs control	0.810552	0.996448	1.04184	1.04184	48hr up vs 6hr	1.23194	0.185372	0.526651	1
1050	ENSG00000238905_x_st	20533597	ENSG00000238905	ENSG00000238905_x_st	0.126541	0.999459	0.608006	0.999934	1.04975	1.04975	6hr up vs control	0.100404	0.996108	0.869626	-1.14992	48hr down vs control	0.0759138	0.996448	0.828415	-1.20713	48hr down vs 6hr	2.81791	0.127912	0.158874	1
1051	ENSG00000238906_x_st	20533598	ENSG00000238906	ENSG00000238906_x_st	0.882864	0.999459	0.939246	0.999934	0.987067	-1.0131	6hr down vs control	0.641596	0.996108	0.936665	-1.06762	48hr down vs control	0.759702	0.996448	0.948937	-1.05381	48hr down vs 6hr	0.126827	0.0191132	0.527458	1
1052	ENSG00000238907_x_st	20533599	ENSG00000238907	ENSG00000238907_x_st	0.395136	0.999459	0.441345	0.999934	1.13276	1.13276	6hr up vs control	0.466406	0.996108	0.908415	-1.10082	48hr down vs control	0.191723	0.996448	0.801948	-1.24696	48hr down vs 6hr	1.06334	0.137713	0.453282	1
1053	ENSG00000238910_st	20533600	ENSG00000238910	ENSG00000238910_st	0.678352	0.999459	0.924259	0.999934	1.02147	1.02147	6hr up vs control	0.417036	0.996108	1.16394	1.16394	48hr up vs control	0.563898	0.996448	1.13947	1.13947	48hr up vs 6hr	0.410423	0.10588	0.902925	1
1054	ENSG00000238914_st	20533601	ENSG00000238914	ENSG00000238914_st	0.922226	0.999459	0.715491	0.999934	1.04512	1.04512	6hr up vs control	0.97937	0.997759	1.00255	1.00255	48hr up vs control	0.731091	0.996448	0.959262	-1.04247	48hr down vs 6hr	0.0819083	0.0061454	0.262597	1
1055	ENSG00000238914_x_st	20533602	ENSG00000238914	ENSG00000238914_x_st	0.735886	0.999459	0.475904	0.999934	0.930166	-1.07508	6hr down vs control	0.954163	0.996108	0.995336	-1.00469	48hr down vs control	0.503854	0.996448	1.07006	1.07006	48hr up vs 6hr	0.320518	0.0164346	0.179463	1
1056	ENSG00000238918_x_st	20533603	ENSG00000238918	ENSG00000238918_x_st	0.287926	0.999459	0.423202	0.999934	1.11145	1.11145	6hr up vs control	0.128789	0.996108	1.19084	1.19084	48hr up vs control	0.595954	0.996448	1.07143	1.07143	48hr up vs 6hr	1.49527	0.128108	0.299864	1
1057	ENSG00000238920_st	20533604	ENSG00000238920	ENSG00000238920_st	0.0741542	0.999459	0.803904	0.999934	1.02099	1.02099	6hr up vs control	0.0338739	0.996108	1.18889	1.18889	48hr up vs control	0.100656	0.996448	1.16444	1.16444	48hr up vs 6hr	3.86015	0.139	0.126032	1
1058	ENSG00000238920_x_st	20533605	ENSG00000238920	ENSG00000238920_x_st	0.360298	0.999459	0.622072	0.999934	1.03625	1.03625	6hr up vs control	0.168695	0.996108	1.09043	1.09043	48hr up vs control	0.484693	0.996448	1.05228	1.05228	48hr up vs 6hr	1.18529	0.0313937	0.0927016	1
1059	ENSG00000238922_st	20533606	ENSG00000238922	ENSG00000238922_st	0.254631	0.999459	0.111963	0.999934	0.855243	-1.16926	6hr down vs control	0.38173	0.996108	0.936544	-1.06776	48hr down vs control	0.326234	0.996448	1.09506	1.09506	48hr up vs 6hr	1.67377	0.0687587	0.14378	1
1060	ENSG00000238925_st	20533607	ENSG00000238925	ENSG00000238925_st	0.314375	0.999459	0.567195	0.999934	0.936987	-1.06725	6hr down vs control	0.142082	0.996108	0.863793	-1.15768	48hr down vs control	0.477571	0.996448	0.921884	-1.08473	48hr down vs 6hr	1.37141	0.0894666	0.22833	1
1061	ENSG00000238925_x_st	20533608	ENSG00000238925	ENSG00000238925_x_st	0.401801	0.999459	0.711642	0.999934	0.957049	-1.04488	6hr down vs control	0.196624	0.996108	0.875599	-1.14207	48hr down vs control	0.460886	0.996448	0.914895	-1.09302	48hr down vs 6hr	1.04159	0.0751542	0.252537	1
1062	ENSG00000238929_st	20533609	ENSG00000238929	ENSG00000238929_st	0.580206	0.999459	0.316241	0.999934	1.13723	1.13723	6hr up vs control	0.746714	0.996108	1.03323	1.03323	48hr up vs control	0.447331	0.996448	0.908546	-1.10066	48hr down vs 6hr	0.588989	0.0464119	0.275797	1
1063	ENSG00000238931_x_st	20533610	ENSG00000238931	ENSG00000238931_x_st	0.394322	0.999459	0.383527	0.999934	1.15182	1.15182	6hr up vs control	0.537392	0.996108	0.922655	-1.08383	48hr down vs control	0.187927	0.996448	0.801042	-1.24837	48hr down vs 6hr	1.06603	0.13679	0.449109	1
1064	ENSG00000238932_x_st	20533611	ENSG00000238932	ENSG00000238932_x_st	0.991943	0.999459	0.99614	0.999934	1.00067	1.00067	6hr up vs control	0.912402	0.996108	0.987655	-1.0125	48hr down vs control	0.924578	0.996448	0.986995	-1.01318	48hr down vs 6hr	0.00809934	0.000799927	0.345676	1
1065	ENSG00000238934_st	20533612	ENSG00000238934	ENSG00000238934_st	0.354996	0.999459	0.300705	0.999934	0.779952	-1.28213	6hr down vs control	0.613968	0.996108	1.10059	1.10059	48hr up vs control	0.165474	0.996448	1.4111	1.4111	48hr up vs 6hr	1.20517	0.330894	0.960965	1
1066	ENSG00000238935_s_st	20533613	ENSG00000238935	ENSG00000238935_s_st	0.62799	0.999459	0.747304	0.999934	0.950637	-1.05193	6hr down vs control	0.494358	0.996108	1.09296	1.09296	48hr up vs control	0.386341	0.996448	1.14972	1.14972	48hr up vs 6hr	0.497568	0.0629916	0.443096	1
1067	ENSG00000238936_x_st	20533614	ENSG00000238936	ENSG00000238936_x_st	0.941479	0.999459	0.999007	0.999968	0.999277	-1.00072	6hr down vs control	0.759092	0.996108	0.864184	-1.15716	48hr down vs control	0.803006	0.996448	0.864809	-1.15633	48hr down vs 6hr	0.0608259	0.106086	6.10432	1
1068	ENSG00000238938_st	20533615	ENSG00000238938	ENSG00000238938_st	0.859948	0.999459	0.600001	0.999934	0.911859	-1.09666	6hr down vs control	0.773101	0.996108	0.959713	-1.04198	48hr down vs control	0.769678	0.996448	1.05248	1.05248	48hr up vs 6hr	0.154183	0.0241633	0.548512	1
1069	ENSG00000238939_st	20533616	ENSG00000238939	ENSG00000238939_st	0.873133	0.999459	0.623407	0.999934	0.933613	-1.07111	6hr down vs control	0.762939	0.996108	0.966323	-1.03485	48hr down vs control	0.804257	0.996448	1.03504	1.03504	48hr up vs 6hr	0.138331	0.01374	0.347643	1
1070	ENSG00000238940_st	20533617	ENSG00000238940	ENSG00000238940_st	0.531733	0.999459	0.760125	0.999934	1.03833	1.03833	6hr up vs control	0.282612	0.996108	1.11915	1.11915	48hr up vs control	0.54698	0.996448	1.07784	1.07784	48hr up vs 6hr	0.692194	0.0539102	0.272591	1
1071	ENSG00000238940_x_st	20533618	ENSG00000238940	ENSG00000238940_x_st	0.0697643	0.999459	0.0741058	0.999934	1.3003	1.3003	6hr up vs control	0.0363002	0.996108	1.30215	1.30215	48hr up vs control	0.991255	0.998061	1.00142	1.00142	48hr up vs 6hr	3.9896	0.346946	0.304369	1
1072	ENSG00000238945_st	20533619	ENSG00000238945	ENSG00000238945_st	0.976299	0.999459	0.8553	0.999934	0.980317	-1.02008	6hr down vs control	0.863275	0.996108	0.984791	-1.01544	48hr down vs control	0.96664	0.996448	1.00456	1.00456	48hr up vs 6hr	0.0240692	0.00147477	0.214453	1
1073	ENSG00000238946_st	20533620	ENSG00000238946	ENSG00000238946_st	0.317122	0.999459	0.179164	0.999934	1.19609	1.19609	6hr up vs control	0.251885	0.996108	1.13011	1.13011	48hr up vs control	0.650598	0.996448	0.944837	-1.05838	48hr down vs 6hr	1.35931	0.10857	0.27955	1
1074	ENSG00000238947_st	20533621	ENSG00000238947	ENSG00000238947_st	0.804141	0.999459	0.573536	0.999934	1.19357	1.19357	6hr up vs control	0.611438	0.996108	1.13895	1.13895	48hr up vs control	0.880246	0.996448	0.954244	-1.04795	48hr down vs 6hr	0.224912	0.112163	1.74544	1
1075	ENSG00000238947_x_st	20533622	ENSG00000238947	ENSG00000238947_x_st	0.832528	0.999459	0.898058	0.999934	1.03254	1.03254	6hr up vs control	0.566806	0.996108	1.12555	1.12555	48hr up vs control	0.731007	0.996448	1.09008	1.09008	48hr up vs 6hr	0.188173	0.0606815	1.12867	1
1076	ENSG00000238948_st	20533623	ENSG00000238948	ENSG00000238948_st	0.824057	0.999459	0.685172	0.999934	1.05854	1.05854	6hr up vs control	0.567412	0.996108	1.06815	1.06815	48hr up vs control	0.948327	0.996448	1.00908	1.00908	48hr up vs 6hr	0.198966	0.020002	0.351854	1
1077	ENSG00000238951_st	20533624	ENSG00000238951	ENSG00000238951_st	0.586604	0.999459	0.318684	0.999934	1.11725	1.11725	6hr up vs control	0.666722	0.996108	1.03863	1.03863	48hr up vs control	0.502717	0.996448	0.92963	-1.0757	48hr down vs 6hr	0.576198	0.0341156	0.207228	1
1078	ENSG00000238951_x_st	20533625	ENSG00000238951	ENSG00000238951_x_st	0.559852	0.999459	0.335056	0.999934	1.14061	1.14061	6hr up vs control	0.438738	0.996108	1.08893	1.08893	48hr up vs control	0.726039	0.996448	0.954693	-1.04746	48hr down vs 6hr	0.630924	0.0565703	0.313819	1
1079	ENSG00000238954_x_st	20533626	ENSG00000238954	ENSG00000238954_x_st	0.819022	0.999459	0.558636	0.999934	0.873523	-1.14479	6hr down vs control	0.687946	0.996108	0.927466	-1.07821	48hr down vs control	0.793407	0.996448	1.06175	1.06175	48hr up vs 6hr	0.205448	0.0553067	0.9422	1
1080	ENSG00000238960_x_st	20533627	ENSG00000238960	ENSG00000238960_x_st	0.892634	0.999459	0.920918	0.999934	1.01067	1.01067	6hr up vs control	0.710646	0.996108	0.967984	-1.03307	48hr down vs control	0.688162	0.996448	0.957765	-1.0441	48hr down vs 6hr	0.115441	0.00681431	0.206599	1
1081	ENSG00000238963_st	20533628	ENSG00000238963	ENSG00000238963_st	0.905225	0.999459	0.732254	0.999934	0.955108	-1.047	6hr down vs control	0.919363	0.996108	1.01111	1.01111	48hr up vs control	0.671967	0.996448	1.05864	1.05864	48hr up vs 6hr	0.101002	0.009326	0.323172	1
1082	ENSG00000238966_st	20533629	ENSG00000238966	ENSG00000238966_st	0.465368	0.999459	0.462794	0.999934	0.927388	-1.0783	6hr down vs control	0.24219	0.996108	0.90372	-1.10654	48hr down vs control	0.797647	0.996448	0.974479	-1.02619	48hr down vs 6hr	0.854952	0.0447046	0.183012	1
1083	ENSG00000238968_st	20533630	ENSG00000238968	ENSG00000238968_st	0.22319	0.999459	0.21157	0.999934	1.21535	1.21535	6hr up vs control	0.517257	0.996108	0.924062	-1.08218	48hr down vs control	0.0947037	0.996448	0.760324	-1.31523	48hr down vs 6hr	1.87231	0.209126	0.390931	1
1084	ENSG00000238969_st	20533631	ENSG00000238969	ENSG00000238969_st	0.531347	0.999459	0.278258	0.999934	1.13721	1.13721	6hr up vs control	0.605022	0.996108	1.04954	1.04954	48hr up vs control	0.487173	0.996448	0.922915	-1.08352	48hr down vs 6hr	0.693064	0.0460276	0.232441	1
1085	ENSG00000238970_st	20533632	ENSG00000238970	ENSG00000238970_st	0.935206	0.999459	0.790415	0.999934	1.02521	1.02521	6hr up vs control	0.916242	0.996108	0.992007	-1.00806	48hr down vs control	0.725776	0.996448	0.967617	-1.03347	48hr down vs 6hr	0.0676334	0.00305069	0.157872	1
1086	ENSG00000238970_x_st	20533633	ENSG00000238970	ENSG00000238970_x_st	0.790077	0.999459	0.511881	0.999934	1.05161	1.05161	6hr up vs control	0.854561	0.996108	1.01137	1.01137	48hr up vs control	0.608813	0.996448	0.961743	-1.03978	48hr down vs 6hr	0.243737	0.00717549	0.103038	1
1087	ENSG00000238972_st	20533634	ENSG00000238972	ENSG00000238972_st	0.577698	0.999459	0.441696	0.999934	1.30185	1.30185	6hr up vs control	0.353695	0.996108	1.29997	1.29997	48hr up vs control	0.996565	0.998789	0.998558	-1.00144	48hr down vs 6hr	0.594053	0.345059	2.033	1
1088	ENSG00000238972_x_st	20533635	ENSG00000238972	ENSG00000238972_x_st	0.577698	0.999459	0.441696	0.999934	1.30185	1.30185	6hr up vs control	0.353695	0.996108	1.29997	1.29997	48hr up vs control	0.996565	0.998789	0.998558	-1.00144	48hr down vs 6hr	0.594053	0.345059	2.033	1
1089	ENSG00000238974_x_st	20533636	ENSG00000238974	ENSG00000238974_x_st	0.434426	0.999459	0.571939	0.999934	0.912562	-1.09582	6hr down vs control	0.212508	0.996108	0.841256	-1.1887	48hr down vs control	0.614382	0.996448	0.921861	-1.08476	48hr down vs 6hr	0.941409	0.12447	0.462759	1
1090	ENSG00000238975_x_st	20533637	ENSG00000238975	ENSG00000238975_x_st	0.584839	0.999459	0.599139	0.999934	1.10874	1.10874	6hr up vs control	0.554838	0.996108	0.909422	-1.0996	48hr down vs control	0.325731	0.996448	0.820232	-1.21917	48hr down vs 6hr	0.579708	0.113151	0.683153	1
1091	ENSG00000238978_st	20533638	ENSG00000238978	ENSG00000238978_st	0.566893	0.999459	0.855129	0.999934	1.01328	1.01328	6hr up vs control	0.317658	0.996108	1.06308	1.06308	48hr up vs control	0.512994	0.996448	1.04915	1.04915	48hr up vs 6hr	0.616199	0.0165832	0.0941923	1
1092	ENSG00000238979_st	20533639	ENSG00000238979	ENSG00000238979_st	0.0110484	0.999459	0.251809	0.999934	0.906549	-1.10308	6hr down vs control	0.014416	0.996108	1.23032	1.23032	48hr up vs control	0.00599275	0.996448	1.35715	1.35715	48hr up vs 6hr	9.18017	0.31439	0.119863	1
1093	ENSG00000238981_st	20533640	ENSG00000238981	ENSG00000238981_st	0.667192	0.999459	0.451132	0.999934	1.12005	1.12005	6hr up vs control	0.920307	0.996108	0.988041	-1.0121	48hr down vs control	0.406739	0.996448	0.882143	-1.1336	48hr down vs 6hr	0.429001	0.0480675	0.392158	1
1094	ENSG00000238981_x_st	20533641	ENSG00000238981	ENSG00000238981_x_st	0.861808	0.999459	0.866975	0.999934	1.01454	1.01454	6hr up vs control	0.696437	0.996108	0.9728	-1.02796	48hr down vs control	0.628563	0.996448	0.958861	-1.0429	48hr down vs 6hr	0.151927	0.00581792	0.134029	1
1095	ENSG00000238982_x_st	20533642	ENSG00000238982	ENSG00000238982_x_st	0.643973	0.999459	0.394956	0.999934	0.790349	-1.26526	6hr down vs control	0.517241	0.996108	0.865411	-1.15552	48hr down vs control	0.73703	0.996448	1.09497	1.09497	48hr up vs 6hr	0.468966	0.175465	1.30954	1
1096	ENSG00000238983_st	20533643	ENSG00000238983	ENSG00000238983_st	0.195082	0.999459	0.0814541	0.999934	0.842741	-1.1866	6hr down vs control	0.356457	0.996108	0.934442	-1.07016	48hr down vs control	0.2592	0.996448	1.10881	1.10881	48hr up vs 6hr	2.08294	0.0818188	0.137481	1
1097	ENSG00000238983_x_st	20533644	ENSG00000238983	ENSG00000238983_x_st	0.0507012	0.999459	0.0391547	0.999934	0.784339	-1.27496	6hr down vs control	0.0346611	0.996108	0.814737	-1.22739	48hr down vs control	0.703729	0.996448	1.03876	1.03876	48hr up vs 6hr	4.7047	0.24046	0.178887	1
1098	ENSG00000238984_st	20533645	ENSG00000238984	ENSG00000238984_st	0.785596	0.999459	0.818236	0.999934	1.02877	1.02877	6hr up vs control	0.503698	0.996108	1.0708	1.0708	48hr up vs control	0.7461	0.996448	1.04086	1.04086	48hr up vs 6hr	0.249825	0.0195943	0.274513	1
1099	ENSG00000238985_st	20533646	ENSG00000238985	ENSG00000238985_st	0.745999	0.999459	0.53055	0.999934	0.917184	-1.09029	6hr down vs control	0.534972	0.996108	0.932577	-1.0723	48hr down vs control	0.902505	0.996448	1.01678	1.01678	48hr up vs 6hr	0.305648	0.0291311	0.333583	1
1100	ENSG00000238986_st	20533647	ENSG00000238986	ENSG00000238986_st	0.776146	0.999459	0.661788	0.999934	0.879702	-1.13675	6hr down vs control	0.506227	0.996108	0.851673	-1.17416	48hr down vs control	0.911407	0.996448	0.968139	-1.03291	48hr down vs 6hr	0.262814	0.114943	1.53074	1
1101	ENSG00000238986_x_st	20533648	ENSG00000238986	ENSG00000238986_x_st	0.480968	0.999459	0.763437	0.999934	0.914564	-1.09342	6hr down vs control	0.24906	0.996108	0.7461	-1.3403	48hr down vs control	0.49868	0.996448	0.815798	-1.22579	48hr down vs 6hr	0.814117	0.367987	1.58203	1
1102	ENSG00000238988_st	20533649	ENSG00000238988	ENSG00000238988_st	0.93684	0.999459	0.923221	0.999934	1.00896	1.00896	6hr up vs control	0.789257	0.996108	0.979956	-1.02045	48hr down vs control	0.753479	0.996448	0.971253	-1.0296	48hr down vs 6hr	0.0658547	0.00291435	0.15489	1
1103	ENSG00000238991_st	20533650	ENSG00000238991	ENSG00000238991_st	0.606739	0.999459	0.592285	0.999934	1.12341	1.12341	6hr up vs control	0.339669	0.996108	1.18948	1.18948	48hr up vs control	0.790863	0.996448	1.05882	1.05882	48hr up vs 6hr	0.537082	0.128251	0.835775	1
1104	ENSG00000238992_st	20533651	ENSG00000238992	ENSG00000238992_st	0.105917	0.999459	0.115861	0.999934	1.15916	1.15916	6hr up vs control	0.0523515	0.996108	1.1698	1.1698	48hr up vs control	0.914738	0.996448	1.00918	1.00918	48hr up vs 6hr	3.14735	0.118374	0.131637	1
1105	ENSG00000238995_st	20533652	ENSG00000238995	ENSG00000238995_st	0.986451	0.999459	0.898155	0.999934	1.01224	1.01224	6hr up vs control	0.88941	0.996108	1.01085	1.01085	48hr up vs control	0.988467	0.997617	0.998628	-1.00137	48hr down vs 6hr	0.0136681	0.000636986	0.163114	1
1106	ENSG00000238995_x_st	20533653	ENSG00000238995	ENSG00000238995_x_st	0.168993	0.999459	0.0831045	0.999934	0.852117	-1.17355	6hr down vs control	0.176522	0.996108	0.907358	-1.1021	48hr down vs control	0.453839	0.996448	1.06483	1.06483	48hr up vs 6hr	2.31671	0.080688	0.121901	1
1107	ENSG00000238996_x_st	20533654	ENSG00000238996	ENSG00000238996_x_st	0.641637	0.999459	0.393234	0.999934	0.862323	-1.15966	6hr down vs control	0.514887	0.996108	0.912852	-1.09547	48hr down vs control	0.736843	0.996448	1.0586	1.0586	48hr up vs 6hr	0.473088	0.0696206	0.515066	1
1108	ENSG00000238999_st	20533655	ENSG00000238999	ENSG00000238999_st	0.68429	0.999459	0.700852	0.999934	0.949511	-1.05317	6hr down vs control	0.588097	0.996108	1.0618	1.0618	48hr up vs control	0.416365	0.996448	1.11826	1.11826	48hr up vs 6hr	0.400697	0.0372479	0.325352	1
1109	ENSG00000238999_x_st	20533656	ENSG00000238999	ENSG00000238999_x_st	0.758	0.999459	0.870293	0.999934	1.01567	1.01567	6hr up vs control	0.480585	0.996108	1.05743	1.05743	48hr up vs control	0.674004	0.996448	1.04112	1.04112	48hr up vs 6hr	0.288334	0.0134922	0.163778	1
1110	ENSG00000239000_st	20533657	ENSG00000239000	ENSG00000239000_st	0.368752	0.999459	0.765316	0.999934	1.05536	1.05536	6hr up vs control	0.181249	0.996108	1.23421	1.23421	48hr up vs control	0.397166	0.996448	1.16947	1.16947	48hr up vs 6hr	1.15434	0.193104	0.585496	1
1111	ENSG00000239005_st	20533658	ENSG00000239005	ENSG00000239005_st	0.750402	0.999459	0.617178	0.999934	0.892483	-1.12047	6hr down vs control	0.767773	0.996108	1.05604	1.05604	48hr up vs control	0.464502	0.996448	1.18326	1.18326	48hr up vs 6hr	0.299253	0.0785951	0.919231	1
1112	ENSG00000239005_x_st	20533659	ENSG00000239005	ENSG00000239005_x_st	0.799556	0.999459	0.651771	0.999934	0.891421	-1.1218	6hr down vs control	0.806267	0.996108	1.05203	1.05203	48hr up vs control	0.518796	0.996448	1.18017	1.18017	48hr up vs 6hr	0.231002	0.0762598	1.15544	1
1113	ENSG00000239008_st	20533660	ENSG00000239008	ENSG00000239008_st	0.0739304	0.999459	0.0469593	0.999934	1.27774	1.27774	6hr up vs control	0.781681	0.996108	0.976343	-1.02423	48hr down vs control	0.033304	0.996448	0.764119	-1.3087	48hr down vs 6hr	3.86651	0.222447	0.201361	1
1114	ENSG00000239008_x_st	20533661	ENSG00000239008	ENSG00000239008_x_st	0.346062	0.999459	0.254385	0.999934	1.22132	1.22132	6hr up vs control	0.717279	0.996108	0.951629	-1.05083	48hr down vs control	0.165205	0.996448	0.779184	-1.28339	48hr down vs 6hr	1.23956	0.178402	0.503732	1
1115	ENSG00000239011_st	20533662	ENSG00000239011	ENSG00000239011_st	0.511401	0.999459	0.308979	0.999934	0.861131	-1.16126	6hr down vs control	0.384959	0.996108	0.902016	-1.10863	48hr down vs control	0.743599	0.996448	1.04748	1.04748	48hr up vs 6hr	0.739153	0.0762164	0.360896	1
1116	ENSG00000239011_x_st	20533663	ENSG00000239011	ENSG00000239011_x_st	0.821267	0.999459	0.753627	0.999934	0.963368	-1.03803	6hr down vs control	0.547435	0.996108	0.942709	-1.06077	48hr down vs control	0.854992	0.996448	0.978556	-1.02191	48hr down vs 6hr	0.202551	0.014693	0.253888	1
1117	ENSG00000239013_x_st	20533664	ENSG00000239013	ENSG00000239013_x_st	0.86984	0.999459	0.898238	0.999934	1.03455	1.03455	6hr up vs control	0.61528	0.996108	1.11624	1.11624	48hr up vs control	0.77531	0.996448	1.07896	1.07896	48hr up vs 6hr	0.142261	0.0518073	1.27459	1
1118	ENSG00000239015_st	20533665	ENSG00000239015	ENSG00000239015_st	0.799464	0.999459	0.592775	0.999934	1.05169	1.05169	6hr up vs control	0.905642	0.996108	0.991014	-1.00907	48hr down vs control	0.53	0.996448	0.942308	-1.06122	48hr down vs 6hr	0.231125	0.0103799	0.157186	1
1119	ENSG00000239017_s_st	20533666	ENSG00000239017	ENSG00000239017_s_st	0.966626	0.999459	0.801467	0.999934	0.981618	-1.01873	6hr down vs control	0.917559	0.996108	0.993796	-1.00624	48hr down vs control	0.867114	0.996448	1.01241	1.01241	48hr up vs 6hr	0.0341091	0.000955281	0.0980231	1
1120	ENSG00000239018_st	20533667	ENSG00000239018	ENSG00000239018_st	0.948636	0.999459	0.755753	0.999934	1.03623	1.03623	6hr up vs control	0.870929	0.996108	1.01525	1.01525	48hr up vs control	0.857787	0.996448	0.979758	-1.02066	48hr down vs 6hr	0.0531298	0.00356783	0.235036	1
1121	ENSG00000239018_x_st	20533668	ENSG00000239018	ENSG00000239018_x_st	0.861972	0.999459	0.611172	0.999934	1.05566	1.05566	6hr up vs control	0.738349	0.996108	1.02932	1.02932	48hr up vs control	0.811105	0.996448	0.975048	-1.02559	48hr down vs 6hr	0.151729	0.00872892	0.201354	1
1122	ENSG00000239020_st	20533669	ENSG00000239020	ENSG00000239020_st	0.157081	0.999459	0.351488	0.999934	1.15807	1.15807	6hr up vs control	0.0631457	0.996108	1.30327	1.30327	48hr up vs control	0.448201	0.996448	1.12538	1.12538	48hr up vs 6hr	2.43946	0.292733	0.419996	1
1123	ENSG00000239020_x_st	20533670	ENSG00000239020	ENSG00000239020_x_st	0.157039	0.999459	0.595395	0.999934	1.09275	1.09275	6hr up vs control	0.0657701	0.996108	1.32799	1.32799	48hr up vs control	0.261019	0.996448	1.21528	1.21528	48hr up vs 6hr	2.43992	0.344362	0.493979	1
1124	ENSG00000239024_st	20533671	ENSG00000239024	ENSG00000239024_st	0.623838	0.999459	0.689305	0.999934	1.03602	1.03602	6hr up vs control	0.348315	0.996108	1.07215	1.07215	48hr up vs control	0.698365	0.996448	1.03488	1.03488	48hr up vs 6hr	0.505151	0.0202042	0.139987	1
1125	ENSG00000239025_st	20533672	ENSG00000239025	ENSG00000239025_st	0.394632	0.999459	0.809318	0.999934	0.984866	-1.01537	6hr down vs control	0.20003	0.996108	0.932118	-1.07283	48hr down vs control	0.395747	0.996448	0.946442	-1.05659	48hr down vs 6hr	1.06501	0.0218885	0.0719332	1
1126	ENSG00000239026_st	20533673	ENSG00000239026	ENSG00000239026_st	0.992137	0.999459	0.914539	0.999934	1.03148	1.03148	6hr up vs control	0.924013	0.996108	1.02275	1.02275	48hr up vs control	0.976501	0.996691	0.991532	-1.00854	48hr down vs 6hr	0.00790283	0.00340447	1.50777	1
1127	ENSG00000239027_x_st	20533674	ENSG00000239027	ENSG00000239027_x_st	0.782195	0.999459	0.749355	0.999934	0.980551	-1.01983	6hr down vs control	0.499532	0.996108	0.966231	-1.03495	48hr down vs control	0.810546	0.996448	0.985396	-1.01482	48hr down vs 6hr	0.254477	0.00493274	0.0678436	1
1128	ENSG00000239031_st	20533675	ENSG00000239031	ENSG00000239031_st	0.286562	0.999459	0.546074	0.999934	0.927946	-1.07765	6hr down vs control	0.264276	0.996108	1.12392	1.12392	48hr up vs control	0.148167	0.996448	1.2112	1.2112	48hr up vs 6hr	1.50205	0.115895	0.270051	1
1129	ENSG00000239033_st	20533676	ENSG00000239033	ENSG00000239033_st	0.0755758	0.999459	0.0491338	0.999934	1.19329	1.19329	6hr up vs control	0.75941	0.996108	0.980849	-1.01952	48hr down vs control	0.0335915	0.996448	0.821967	-1.21659	48hr down vs 6hr	3.82032	0.117247	0.107417	1
1130	ENSG00000239033_x_st	20533677	ENSG00000239033	ENSG00000239033_x_st	0.101631	0.999459	0.0534469	0.999934	1.22412	1.22412	6hr up vs control	0.99912	0.999896	1.00008	1.00008	48hr up vs control	0.0535204	0.996448	0.81698	-1.22402	48hr down vs 6hr	3.22629	0.136129	0.147678	1
1131	ENSG00000239034_st	20533678	ENSG00000239034	ENSG00000239034_st	0.214427	0.999459	0.713903	0.999934	1.03761	1.03761	6hr up vs control	0.0967335	0.996108	1.16341	1.16341	48hr up vs control	0.275238	0.996448	1.12124	1.12124	48hr up vs 6hr	1.93415	0.100368	0.181625	1
1132	ENSG00000239034_x_st	20533679	ENSG00000239034	ENSG00000239034_x_st	0.39774	0.999459	0.222065	0.999934	1.19821	1.19821	6hr up vs control	0.325055	0.996108	1.12367	1.12367	48hr up vs control	0.648559	0.996448	0.93779	-1.06634	48hr down vs 6hr	1.05479	0.106588	0.353679	1
1133	ENSG00000239035_x_st	20533680	ENSG00000239035	ENSG00000239035_x_st	0.313619	0.999459	0.624831	0.999934	1.10735	1.10735	6hr up vs control	0.143203	0.996108	1.30792	1.30792	48hr up vs control	0.431405	0.996448	1.18112	1.18112	48hr up vs 6hr	1.37476	0.303423	0.772485	1
1134	ENSG00000239037_s_st	20533681	ENSG00000239037	ENSG00000239037_s_st	0.19337	0.999459	0.311456	0.999934	1.09211	1.09211	6hr up vs control	0.0822089	0.996108	1.14307	1.14307	48hr up vs control	0.589947	0.996448	1.04666	1.04666	48hr up vs 6hr	2.09702	0.0759384	0.126744	1
1135	ENSG00000239038_x_st	20533682	ENSG00000239038	ENSG00000239038_x_st	0.734362	0.999459	0.596924	0.999934	0.941233	-1.06244	6hr down vs control	0.769047	0.996108	1.02763	1.02763	48hr up vs control	0.448329	0.996448	1.09179	1.09179	48hr up vs 6hr	0.322781	0.0214232	0.232297	1
1136	ENSG00000239041_st	20533683	ENSG00000239041	ENSG00000239041_st	0.574794	0.999459	0.667875	0.999934	1.16066	1.16066	6hr up vs control	0.309592	0.996108	1.34665	1.34665	48hr up vs control	0.668612	0.996448	1.16024	1.16024	48hr up vs 6hr	0.599952	0.368721	2.15104	1
1137	ENSG00000239041_x_st	20533684	ENSG00000239041	ENSG00000239041_x_st	0.512398	0.999459	0.733249	0.999934	1.06126	1.06126	6hr up vs control	0.267503	0.996108	1.17923	1.17923	48hr up vs control	0.549421	0.996448	1.11116	1.11116	48hr up vs 6hr	0.736793	0.114901	0.545818	1
1138	ENSG00000239044_st	20533685	ENSG00000239044	ENSG00000239044_st	0.227655	0.999459	0.0972439	0.999934	1.56085	1.56085	6hr up vs control	0.389549	0.996108	1.19034	1.19034	48hr up vs control	0.282294	0.996448	0.762626	-1.31126	48hr down vs 6hr	1.84199	0.553449	1.05162	1
1139	ENSG00000239045_st	20533686	ENSG00000239045	ENSG00000239045_st	0.477829	0.999459	0.259287	0.999934	1.24917	1.24917	6hr up vs control	0.428856	0.996108	1.1323	1.1323	48hr up vs control	0.60463	0.996448	0.90644	-1.10322	48hr down vs 6hr	0.822195	0.149892	0.638074	1
1140	ENSG00000239046_st	20533687	ENSG00000239046	ENSG00000239046_st	0.278044	0.999459	0.312955	0.999934	1.25084	1.25084	6hr up vs control	0.440667	0.996108	0.871637	-1.14727	48hr down vs control	0.122773	0.996448	0.69684	-1.43505	48hr down vs 6hr	1.54537	0.363501	0.82327	1
1141	ENSG00000239049_st	20533688	ENSG00000239049	ENSG00000239049_st	0.237501	0.999459	0.311715	0.999934	0.845952	-1.1821	6hr down vs control	0.106843	0.996108	0.793164	-1.26077	48hr down vs control	0.687147	0.996448	0.937599	-1.06655	48hr down vs 6hr	1.77776	0.232333	0.45741	1
1142	ENSG00000239049_x_st	20533689	ENSG00000239049	ENSG00000239049_x_st	0.231854	0.999459	0.271222	0.999934	0.857924	-1.1656	6hr down vs control	0.108002	0.996108	0.824501	-1.21285	48hr down vs control	0.765787	0.996448	0.961042	-1.04054	48hr down vs 6hr	1.81417	0.165746	0.319767	1
1143	ENSG00000239052_st	20533690	ENSG00000239052	ENSG00000239052_st	0.520755	0.999459	0.272295	0.999934	0.880015	-1.13634	6hr down vs control	0.568749	0.996108	0.948979	-1.05376	48hr down vs control	0.50458	0.996448	1.07837	1.07837	48hr up vs 6hr	0.717256	0.0458136	0.223557	1
1144	ENSG00000239052_x_st	20533691	ENSG00000239052	ENSG00000239052_x_st	0.80568	0.999459	0.557631	0.999934	1.10359	1.10359	6hr up vs control	0.988134	0.999341	1.00202	1.00202	48hr up vs control	0.565511	0.996448	0.907958	-1.10137	48hr down vs 6hr	0.222877	0.0317168	0.498071	1
1145	ENSG00000239054_st	20533692	ENSG00000239054	ENSG00000239054_st	0.239987	0.999459	0.102704	0.999934	1.27933	1.27933	6hr up vs control	0.440523	0.996108	1.09159	1.09159	48hr up vs control	0.265962	0.996448	0.853256	-1.17198	48hr down vs 6hr	1.76208	0.168549	0.334787	1
1146	ENSG00000239055_st	20533693	ENSG00000239055	ENSG00000239055_st	0.664733	0.999459	0.387232	0.999934	0.744993	-1.34229	6hr down vs control	0.802529	0.996108	0.934522	-1.07007	48hr down vs control	0.500751	0.996448	1.2544	1.2544	48hr up vs 6hr	0.433148	0.245114	1.98061	1
1147	ENSG00000239056_x_st	20533694	ENSG00000239056	ENSG00000239056_x_st	0.0460386	0.999459	0.0894787	0.999934	0.825896	-1.21081	6hr down vs control	0.0189034	0.996108	0.78597	-1.27231	48hr down vs control	0.625519	0.996448	0.951658	-1.0508	48hr down vs 6hr	4.93399	0.258173	0.183139	1
1148	ENSG00000239058_st	20533695	ENSG00000239058	ENSG00000239058_st	0.662951	0.999459	0.552205	0.999934	0.909209	-1.09986	6hr down vs control	0.403513	0.996108	0.895243	-1.11702	48hr down vs control	0.92197	0.996448	0.984639	-1.0156	48hr down vs 6hr	0.436165	0.056264	0.451489	1
1149	ENSG00000239059_st	20533696	ENSG00000239059	ENSG00000239059_st	0.441026	0.999459	0.216557	0.999934	0.81614	-1.22528	6hr down vs control	0.595882	0.996108	0.934407	-1.0702	48hr down vs control	0.39572	0.996448	1.14491	1.14491	48hr up vs 6hr	0.922315	0.114553	0.434705	1
1150	ENSG00000239059_x_st	20533697	ENSG00000239059	ENSG00000239059_x_st	0.471284	0.999459	0.251291	0.999934	0.852095	-1.17358	6hr down vs control	0.846187	0.996108	0.979182	-1.02126	48hr down vs control	0.313394	0.996448	1.14915	1.14915	48hr up vs 6hr	0.839261	0.0763111	0.318243	1
1151	ENSG00000239061_x_st	20533698	ENSG00000239061	ENSG00000239061_x_st	0.621806	0.999459	0.347439	0.999934	1.07541	1.07541	6hr up vs control	0.655478	0.996108	1.02784	1.02784	48hr up vs control	0.550734	0.996448	0.955767	-1.04628	48hr down vs 6hr	0.508886	0.0147191	0.101235	1
1152	ENSG00000239063_st	20533699	ENSG00000239063	ENSG00000239063_st	0.587949	0.999459	0.344244	0.999934	1.42776	1.42776	6hr up vs control	0.490133	0.996108	1.23215	1.23215	48hr up vs control	0.687318	0.996448	0.862995	-1.15876	48hr down vs 6hr	0.573531	0.392437	2.39487	1
1153	ENSG00000239063_x_st	20533700	ENSG00000239063	ENSG00000239063_x_st	0.614043	0.999459	0.394369	0.999934	1.3692	1.3692	6hr up vs control	0.449039	0.996108	1.25446	1.25446	48hr up vs control	0.807737	0.996448	0.916199	-1.09147	48hr down vs 6hr	0.523303	0.348324	2.32969	1
1154	ENSG00000239064_x_st	20533701	ENSG00000239064	ENSG00000239064_x_st	0.944351	0.999459	0.815176	0.999934	1.06173	1.06173	6hr up vs control	0.909404	0.996108	0.97651	-1.02405	48hr down vs control	0.744517	0.996448	0.919736	-1.08727	48hr down vs 6hr	0.057728	0.0195122	1.18301	1
1155	ENSG00000239065_st	20533702	ENSG00000239065	ENSG00000239065_st	0.826247	0.999459	0.806853	0.999934	0.92448	-1.08169	6hr down vs control	0.550953	0.996108	0.85372	-1.17134	48hr down vs control	0.804203	0.996448	0.923459	-1.08288	48hr down vs 6hr	0.196162	0.10412	1.85775	1
1156	ENSG00000239066_st	20533703	ENSG00000239066	ENSG00000239066_st	0.805454	0.999459	0.549911	0.999934	0.925225	-1.08082	6hr down vs control	0.656459	0.996108	0.954161	-1.04804	48hr down vs control	0.810615	0.996448	1.03127	1.03127	48hr up vs 6hr	0.223176	0.0189687	0.29748	1
1157	ENSG00000239066_x_st	20533704	ENSG00000239066	ENSG00000239066_x_st	0.984458	0.999459	0.874712	0.999934	1.02385	1.02385	6hr up vs control	0.996532	0.999896	1.00053	1.00053	48hr up vs control	0.877503	0.996448	0.977221	-1.02331	48hr down vs 6hr	0.0156991	0.00181026	0.403586	1
1158	ENSG00000239067_x_st	20533705	ENSG00000239067	ENSG00000239067_x_st	0.324859	0.999459	0.883532	0.999934	0.978902	-1.02155	6hr down vs control	0.199114	0.996108	1.17646	1.17646	48hr up vs control	0.231616	0.996448	1.20182	1.20182	48hr up vs 6hr	1.32596	0.144981	0.382693	1
1159	ENSG00000239068_st	20533706	ENSG00000239068	ENSG00000239068_st	0.359056	0.999459	0.240366	0.999934	1.14815	1.14815	6hr up vs control	0.232888	0.996108	1.12167	1.12167	48hr up vs control	0.834614	0.996448	0.976933	-1.02361	48hr down vs 6hr	1.18991	0.076589	0.225278	1
1160	ENSG00000239072_st	20533707	ENSG00000239072	ENSG00000239072_st	0.736698	0.999459	0.600824	0.999934	0.878412	-1.13842	6hr down vs control	0.767443	0.996108	1.0612	1.0612	48hr up vs control	0.450611	0.996448	1.20809	1.20809	48hr up vs 6hr	0.319313	0.0992429	1.0878	1
1161	ENSG00000239073_st	20533708	ENSG00000239073	ENSG00000239073_st	0.633203	0.999459	0.757374	0.999934	1.03757	1.03757	6hr up vs control	0.357839	0.996108	1.09664	1.09664	48hr up vs control	0.644343	0.996448	1.05693	1.05693	48hr up vs 6hr	0.488136	0.0357095	0.256042	1
1162	ENSG00000239077_st	20533709	ENSG00000239077	ENSG00000239077_st	0.262241	0.999459	0.184824	0.999934	0.831565	-1.20255	6hr down vs control	0.163458	0.996108	0.852641	-1.17283	48hr down vs control	0.847482	0.996448	1.02535	1.02535	48hr up vs 6hr	1.63043	0.142322	0.30552	1
1163	ENSG00000239079_x_st	20533710	ENSG00000239079	ENSG00000239079_x_st	0.548228	0.999459	0.304305	0.999934	1.11637	1.11637	6hr up vs control	0.854973	0.996108	1.0155	1.0155	48hr up vs control	0.372056	0.996448	0.90964	-1.09934	48hr down vs 6hr	0.655761	0.0359013	0.191617	1
1164	ENSG00000239080_st	20533711	ENSG00000239080	ENSG00000239080_st	0.249592	0.999459	0.148091	0.999934	1.42241	1.42241	6hr up vs control	0.896659	0.996108	0.976445	-1.02412	48hr down vs control	0.126248	0.996448	0.686472	-1.45672	48hr down vs 6hr	1.70341	0.444261	0.912825	1
1165	ENSG00000239080_x_st	20533712	ENSG00000239080	ENSG00000239080_x_st	0.0205362	0.999459	0.0190436	0.999934	1.61209	1.61209	6hr up vs control	0.44312	0.996108	0.900779	-1.11015	48hr down vs control	0.00769294	0.996448	0.558763	-1.78967	48hr down vs 6hr	7.12197	0.980135	0.481674	1
1166	ENSG00000239083_s_st	20533713	ENSG00000239083	ENSG00000239083_s_st	0.705062	0.999459	0.431004	0.999934	0.826621	-1.20974	6hr down vs control	0.621449	0.996108	0.908377	-1.10086	48hr down vs control	0.691362	0.996448	1.0989	1.0989	48hr up vs 6hr	0.367512	0.105933	1.00885	1
1167	ENSG00000239084_st	20533714	ENSG00000239084	ENSG00000239084_st	0.704603	0.999459	0.645762	0.999934	0.970474	-1.03042	6hr down vs control	0.664059	0.996108	1.02337	1.02337	48hr up vs control	0.423308	0.996448	1.05451	1.05451	48hr up vs 6hr	0.368232	0.00796301	0.0756875	1
1168	ENSG00000239084_x_st	20533715	ENSG00000239084	ENSG00000239084_x_st	0.488813	0.999459	0.694659	0.999934	0.962819	-1.03862	6hr down vs control	0.387604	0.996108	1.07213	1.07213	48hr up vs control	0.28359	0.996448	1.11354	1.11354	48hr up vs 6hr	0.794222	0.0378034	0.166593	1
1169	ENSG00000239086_st	20533716	ENSG00000239086	ENSG00000239086_st	0.739978	0.999459	0.801526	0.999934	1.02085	1.02085	6hr up vs control	0.582014	0.996108	0.963455	-1.03793	48hr down vs control	0.487818	0.996448	0.943778	-1.05957	48hr down vs 6hr	0.314468	0.0108999	0.121315	1
1170	ENSG00000239087_st	20533717	ENSG00000239087	ENSG00000239087_st	0.411859	0.999459	0.240147	0.999934	0.858119	-1.16534	6hr down vs control	0.31571	0.996108	0.900168	-1.1109	48hr down vs control	0.70017	0.996448	1.049	1.049	48hr up vs 6hr	1.00962	0.0796322	0.276057	1
1171	ENSG00000239089_st	20533718	ENSG00000239089	ENSG00000239089_st	0.335891	0.999459	0.994864	0.999934	1.00044	1.00044	6hr up vs control	0.188215	0.996108	0.924061	-1.08218	48hr down vs control	0.270242	0.996448	0.923652	-1.08266	48hr down vs 6hr	1.28013	0.0312744	0.085507	1
1172	ENSG00000239091_x_st	20533719	ENSG00000239091	ENSG00000239091_x_st	0.761441	0.999459	0.481348	0.999934	1.17495	1.17495	6hr up vs control	0.850482	0.996108	1.03524	1.03524	48hr up vs control	0.577638	0.996448	0.881088	-1.13496	48hr down vs 6hr	0.283435	0.0739618	0.913319	1
1173	ENSG00000239093_x_st	20533720	ENSG00000239093	ENSG00000239093_x_st	0.263117	0.999459	0.280339	0.999934	0.913807	-1.09432	6hr down vs control	0.127233	0.996108	0.896875	-1.11498	48hr down vs control	0.815162	0.996448	0.981471	-1.01888	48hr down vs 6hr	1.62554	0.0535596	0.115321	1
1174	ENSG00000239094_st	20533721	ENSG00000239094	ENSG00000239094_st	0.463111	0.999459	0.302476	0.999934	0.808726	-1.23651	6hr down vs control	0.312219	0.996108	0.843998	-1.18484	48hr down vs control	0.829301	0.996448	1.04361	1.04361	48hr up vs 6hr	0.861004	0.173874	0.706802	1
1175	ENSG00000239094_x_st	20533722	ENSG00000239094	ENSG00000239094_x_st	0.823295	0.999459	0.61704	0.999934	0.925466	-1.08054	6hr down vs control	0.607314	0.996108	0.937038	-1.06719	48hr down vs control	0.935471	0.996448	1.0125	1.0125	48hr up vs 6hr	0.199943	0.024331	0.425914	1
1176	ENSG00000239095_st	20533723	ENSG00000239095	ENSG00000239095_st	0.189616	0.999459	0.163117	0.999934	0.79428	-1.259	6hr down vs control	0.568527	0.996108	1.07486	1.07486	48hr up vs control	0.0799092	0.996448	1.35325	1.35325	48hr up vs 6hr	2.12846	0.258064	0.424355	1
1177	ENSG00000239096_x_st	20533724	ENSG00000239096	ENSG00000239096_x_st	0.115954	0.999459	0.810675	0.999934	1.0302	1.0302	6hr up vs control	0.0723017	0.996108	0.813443	-1.22934	48hr down vs control	0.0887957	0.996448	0.789598	-1.26647	48hr down vs 6hr	2.97762	0.236374	0.277843	1
1178	ENSG00000239098_st	20533725	ENSG00000239098	ENSG00000239098_st	0.886179	0.999459	0.638161	0.999934	1.05726	1.05726	6hr up vs control	0.892543	0.996108	1.01304	1.01304	48hr up vs control	0.717309	0.996448	0.958175	-1.04365	48hr down vs 6hr	0.122947	0.00876202	0.249434	1
1179	ENSG00000239098_x_st	20533726	ENSG00000239098	ENSG00000239098_x_st	0.996233	0.999459	0.962606	0.999934	1.00563	1.00563	6hr up vs control	0.964645	0.996108	0.995677	-1.00434	48hr down vs control	0.933804	0.996448	0.990105	-1.00999	48hr down vs 6hr	0.00377577	0.00027959	0.25917	1
1180	ENSG00000239100_x_st	20533727	ENSG00000239100	ENSG00000239100_x_st	0.698269	0.999459	0.414071	0.999934	1.13087	1.13087	6hr up vs control	0.699601	0.996108	1.04761	1.04761	48hr up vs control	0.606038	0.996448	0.926376	-1.07948	48hr down vs 6hr	0.378225	0.0421271	0.389834	1
1181	ENSG00000239103_st	20533728	ENSG00000239103	ENSG00000239103_st	0.713771	0.999459	0.500147	0.999934	1.08703	1.08703	6hr up vs control	0.907359	0.996108	0.988502	-1.01163	48hr down vs control	0.444922	0.996448	0.909358	-1.09968	48hr down vs 6hr	0.35397	0.0270739	0.267703	1
1182	ENSG00000239111_st	20533729	ENSG00000239111	ENSG00000239111_st	0.46243	0.999459	0.909649	0.999934	0.986958	-1.01321	6hr down vs control	0.289323	0.996108	1.11009	1.11009	48hr up vs control	0.327054	0.996448	1.12476	1.12476	48hr up vs 6hr	0.86284	0.0596281	0.241874	1
1183	ENSG00000239114_x_st	20533730	ENSG00000239114	ENSG00000239114_x_st	0.540339	0.999459	0.295294	0.999934	0.778944	-1.28379	6hr down vs control	0.507924	0.996108	0.881784	-1.13406	48hr down vs control	0.592005	0.996448	1.13203	1.13203	48hr up vs 6hr	0.673006	0.182231	0.947698	1
1184	ENSG00000239116_st	20533731	ENSG00000239116	ENSG00000239116_st	0.0638133	0.999459	0.0330104	0.999934	1.41226	1.41226	6hr up vs control	0.069404	0.996108	1.25605	1.25605	48hr up vs control	0.398307	0.996448	0.889386	-1.12437	48hr down vs 6hr	4.18284	0.394359	0.329981	1
1185	ENSG00000239121_st	20533732	ENSG00000239121	ENSG00000239121_st	0.987791	0.999459	0.900925	0.999934	0.975438	-1.02518	6hr down vs control	0.97791	0.997759	1.00452	1.00452	48hr up vs control	0.88309	0.996448	1.02982	1.02982	48hr up vs 6hr	0.0123053	0.00253521	0.721092	1
1186	ENSG00000239123_st	20533733	ENSG00000239123	ENSG00000239123_st	0.713544	0.999459	0.544815	0.999934	0.900923	-1.10997	6hr down vs control	0.470451	0.996108	0.902905	-1.10754	48hr down vs control	0.989679	0.997617	1.0022	1.0022	48hr up vs 6hr	0.35432	0.0528748	0.522302	1
1187	ENSG00000239125_st	20533734	ENSG00000239125	ENSG00000239125_st	0.215205	0.999459	0.304343	0.999934	1.20329	1.20329	6hr up vs control	0.0945707	0.996108	1.30144	1.30144	48hr up vs control	0.652938	0.996448	1.08156	1.08156	48hr up vs 6hr	1.92852	0.298431	0.541612	1
1188	ENSG00000239126_x_st	20533735	ENSG00000239126	ENSG00000239126_x_st	0.496407	0.999459	0.25331	0.999934	0.859453	-1.16353	6hr down vs control	0.603532	0.996108	0.947414	-1.0555	48hr down vs control	0.449601	0.996448	1.10234	1.10234	48hr up vs 6hr	0.775348	0.0637239	0.287656	1
1189	ENSG00000239128_x_st	20533736	ENSG00000239128	ENSG00000239128_x_st	0.775632	0.999459	0.510723	0.999934	1.1374	1.1374	6hr up vs control	0.645346	0.996108	1.07566	1.07566	48hr up vs control	0.772658	0.996448	0.945726	-1.05739	48hr down vs 6hr	0.263527	0.0504992	0.670698	1
1190	ENSG00000239129_x_st	20533737	ENSG00000239129	ENSG00000239129_x_st	0.584996	0.999459	0.917778	0.999934	0.9882	-1.01194	6hr down vs control	0.341017	0.996108	0.911637	-1.09693	48hr down vs control	0.490798	0.996448	0.922523	-1.08398	48hr down vs 6hr	0.579395	0.0395658	0.239008	1
1191	ENSG00000239130_st	20533738	ENSG00000239130	ENSG00000239130_st	0.485158	0.999459	0.838933	0.999934	0.986311	-1.01388	6hr down vs control	0.326504	0.996108	1.05789	1.05789	48hr up vs control	0.319158	0.996448	1.07258	1.07258	48hr up vs 6hr	0.80344	0.0190382	0.0829354	1
1192	ENSG00000239130_x_st	20533739	ENSG00000239130	ENSG00000239130_x_st	0.504128	0.999459	0.728792	0.999934	1.02762	1.02762	6hr up vs control	0.261676	0.996108	1.07816	1.07816	48hr up vs control	0.54509	0.996448	1.04918	1.04918	48hr up vs 6hr	0.756537	0.0239334	0.110724	1
1193	ENSG00000239132_st	20533740	ENSG00000239132	ENSG00000239132_st	0.0488067	0.999459	0.203155	0.999934	0.885143	-1.12976	6hr down vs control	0.0926387	0.996108	1.14813	1.14813	48hr up vs control	0.0201367	0.996448	1.29711	1.29711	48hr up vs 6hr	4.79446	0.201008	0.146738	1
1194	ENSG00000239133_x_st	20533741	ENSG00000239133	ENSG00000239133_x_st	0.143381	0.999459	0.577307	0.999934	1.06646	1.06646	6hr up vs control	0.0592668	0.996108	1.22411	1.22411	48hr up vs control	0.250747	0.996448	1.14782	1.14782	48hr up vs 6hr	2.59636	0.174716	0.235524	1
1195	ENSG00000239134_st	20533742	ENSG00000239134	ENSG00000239134_st	0.104626	0.999459	0.261813	0.999934	1.13768	1.13768	6hr up vs control	0.174156	0.996108	0.877634	-1.13943	48hr down vs control	0.043758	0.996448	0.771428	-1.2963	48hr down vs 6hr	3.17068	0.196577	0.216994	1
1196	ENSG00000239134_x_st	20533743	ENSG00000239134	ENSG00000239134_x_st	0.76117	0.999459	0.770314	0.999934	1.05146	1.05146	6hr up vs control	0.62868	0.996108	0.934036	-1.07062	48hr down vs control	0.496986	0.996448	0.888327	-1.12571	48hr down vs 6hr	0.283819	0.043048	0.530859	1
1197	ENSG00000239135_st	20533744	ENSG00000239135	ENSG00000239135_st	0.117923	0.999459	0.133104	0.999934	0.826458	-1.20998	6hr down vs control	0.0569374	0.996108	0.811794	-1.23184	48hr down vs control	0.877718	0.996448	0.982257	-1.01806	48hr down vs 6hr	2.94652	0.20581	0.24447	1
1198	ENSG00000239136_st	20533745	ENSG00000239136	ENSG00000239136_st	0.952952	0.999459	0.774577	0.999934	1.03277	1.03277	6hr up vs control	0.843156	0.996108	1.01833	1.01833	48hr up vs control	0.900192	0.996448	0.986011	-1.01419	48hr down vs 6hr	0.0485245	0.00316061	0.22797	1
1199	ENSG00000239137_x_st	20533746	ENSG00000239137	ENSG00000239137_x_st	0.062242	0.999459	0.0234941	0.999934	1.83111	1.83111	6hr up vs control	0.439652	0.996108	1.15058	1.15058	48hr up vs control	0.0622639	0.996448	0.628352	-1.59146	48hr down vs 6hr	4.23777	1.03434	0.854266	1
1200	ENSG00000239140_st	20533747	ENSG00000239140	ENSG00000239140_st	0.270907	0.999459	0.154004	0.999934	1.18698	1.18698	6hr up vs control	0.952867	0.996108	0.99465	-1.00538	48hr down vs control	0.143274	0.996448	0.837969	-1.19336	48hr down vs 6hr	1.58299	0.101052	0.223426	1
1201	ENSG00000239140_x_st	20533748	ENSG00000239140	ENSG00000239140_x_st	0.195746	0.999459	0.194697	0.999934	1.19932	1.19932	6hr up vs control	0.485054	0.996108	0.926559	-1.07926	48hr down vs control	0.081216	0.996448	0.772569	-1.29438	48hr down vs 6hr	2.07753	0.185247	0.312085	1
1202	ENSG00000239141_st	20533749	ENSG00000239141	ENSG00000239141_st	0.64408	0.999459	0.629671	0.999934	0.940094	-1.06372	6hr down vs control	0.60015	0.996108	1.05646	1.05646	48hr up vs control	0.372684	0.996448	1.12378	1.12378	48hr up vs 6hr	0.468776	0.0390746	0.291741	1
1203	ENSG00000239142_s_st	20533750	ENSG00000239142	ENSG00000239142_s_st	0.184792	0.999459	0.102283	0.999934	0.835889	-1.19633	6hr down vs control	0.15629	0.996108	0.883654	-1.13167	48hr down vs control	0.578469	0.996448	1.05714	1.05714	48hr up vs 6hr	2.17005	0.109598	0.176766	1
1204	ENSG00000239144_st	20533751	ENSG00000239144	ENSG00000239144_st	0.494727	0.999459	0.325638	0.999934	1.17703	1.17703	6hr up vs control	0.333665	0.996108	1.13967	1.13967	48hr up vs control	0.840253	0.996448	0.968254	-1.03279	48hr down vs 6hr	0.779492	0.102892	0.461997	1
1205	ENSG00000239144_x_st	20533752	ENSG00000239144	ENSG00000239144_x_st	0.490862	0.999459	0.34809	0.999934	1.15335	1.15335	6hr up vs control	0.308579	0.996108	1.13562	1.13562	48hr up vs control	0.91611	0.996448	0.984627	-1.01561	48hr down vs 6hr	0.789092	0.0881572	0.391019	1
1206	ENSG00000239145_x_st	20533753	ENSG00000239145	ENSG00000239145_x_st	0.172896	0.999459	0.18984	0.999934	1.27975	1.27975	6hr up vs control	0.0829408	0.996108	1.32369	1.32369	48hr up vs control	0.848126	0.996448	1.03434	1.03434	48hr up vs 6hr	2.27888	0.365089	0.56072	1
1207	ENSG00000239146_st	20533754	ENSG00000239146	ENSG00000239146_st	0.927706	0.999459	0.728772	0.999934	0.940332	-1.06345	6hr down vs control	0.98937	0.99943	0.998081	-1.00192	48hr down vs control	0.736853	0.996448	1.06141	1.06141	48hr up vs 6hr	0.0758511	0.0122297	0.564315	1
1208	ENSG00000239148_s_st	20533755	ENSG00000239148	ENSG00000239148_s_st	0.978017	0.999459	0.909072	0.999934	0.973394	-1.02733	6hr down vs control	0.841177	0.996108	0.962067	-1.03943	48hr down vs control	0.960445	0.996448	0.988363	-1.01177	48hr down vs 6hr	0.0222985	0.00641914	1.00756	1
1209	ENSG00000239153_x_st	20533756	ENSG00000239153	ENSG00000239153_x_st	0.434758	0.999459	0.37291	0.999934	1.18773	1.18773	6hr up vs control	0.623854	0.996108	0.927106	-1.07863	48hr down vs control	0.212861	0.996448	0.780573	-1.28111	48hr down vs 6hr	0.940439	0.170545	0.634713	1
1210	ENSG00000239154_st	20533757	ENSG00000239154	ENSG00000239154_st	0.985382	0.999459	0.931164	0.999934	0.965967	-1.03523	6hr down vs control	0.925221	0.996108	1.0312	1.0312	48hr up vs control	0.870596	0.996448	1.06753	1.06753	48hr up vs 6hr	0.0147571	0.0122493	2.90521	1
1211	ENSG00000239154_x_st	20533758	ENSG00000239154	ENSG00000239154_x_st	0.241567	0.999459	0.581504	0.999934	1.12289	1.12289	6hr up vs control	0.105002	0.996108	1.35645	1.35645	48hr up vs control	0.377558	0.996448	1.208	1.208	48hr up vs 6hr	1.75222	0.39136	0.781726	1
1212	ENSG00000239155_st	20533759	ENSG00000239155	ENSG00000239155_st	0.778262	0.999459	0.62242	0.999934	1.17628	1.17628	6hr up vs control	0.523842	0.996108	1.18849	1.18849	48hr up vs control	0.974797	0.996691	1.01037	1.01037	48hr up vs 6hr	0.259888	0.143372	1.93084	1
1213	ENSG00000239157_st	20533760	ENSG00000239157	ENSG00000239157_st	0.85309	0.999459	0.697133	0.999934	1.04423	1.04423	6hr up vs control	0.611581	0.996108	1.04738	1.04738	48hr up vs control	0.97824	0.997337	1.00302	1.00302	48hr up vs 6hr	0.162552	0.0102715	0.221161	1
1214	ENSG00000239157_x_st	20533761	ENSG00000239157	ENSG00000239157_x_st	0.688079	0.999459	0.908217	0.999934	1.0117	1.0117	6hr up vs control	0.422229	0.996108	1.0701	1.0701	48hr up vs control	0.582394	0.996448	1.05772	1.05772	48hr up vs 6hr	0.394548	0.0207555	0.184121	1
1215	ENSG00000239159_st	20533762	ENSG00000239159	ENSG00000239159_st	0.85211	0.999459	0.589418	0.999934	1.06381	1.06381	6hr up vs control	0.884697	0.996108	1.01352	1.01352	48hr up vs control	0.671364	0.996448	0.952732	-1.04961	48hr down vs 6hr	0.163756	0.0108752	0.232438	1
1216	ENSG00000239159_x_st	20533763	ENSG00000239159	ENSG00000239159_x_st	0.351693	0.999459	0.180019	0.999934	1.17287	1.17287	6hr up vs control	0.860537	0.996108	1.01606	1.01606	48hr up vs control	0.22196	0.996448	0.866306	-1.15433	48hr down vs 6hr	1.21776	0.0774763	0.222677	1
1217	ENSG00000239161_st	20533764	ENSG00000239161	ENSG00000239161_st	0.0245975	0.999459	0.0364635	0.999934	0.871306	-1.1477	6hr down vs control	0.242178	0.996108	1.05727	1.05727	48hr up vs control	0.0084741	0.996448	1.21343	1.21343	48hr up vs 6hr	6.58819	0.104243	0.0553795	1
1218	ENSG00000239166_st	20533765	ENSG00000239166	ENSG00000239166_st	0.383451	0.999459	0.283139	0.999934	0.800592	-1.24908	6hr down vs control	0.72303	0.996108	1.05934	1.05934	48hr up vs control	0.186666	0.996448	1.32319	1.32319	48hr up vs 6hr	1.10265	0.224015	0.71106	1
1219	ENSG00000239170_st	20533766	ENSG00000239170	ENSG00000239170_st	0.383164	0.999459	0.283477	0.999934	0.882157	-1.13359	6hr down vs control	0.228427	0.996108	0.89019	-1.12336	48hr down vs control	0.935425	0.996448	1.00911	1.00911	48hr up vs 6hr	1.10364	0.071374	0.226351	1
1220	ENSG00000239171_st	20533767	ENSG00000239171	ENSG00000239171_st	0.185226	0.999459	0.186836	0.999934	1.19816	1.19816	6hr up vs control	0.475354	0.996108	0.926736	-1.07906	48hr down vs control	0.0762099	0.996448	0.773464	-1.29289	48hr down vs 6hr	2.16626	0.183575	0.2966	1
1221	ENSG00000239172_x_st	20533768	ENSG00000239172	ENSG00000239172_x_st	0.819022	0.999459	0.558636	0.999934	0.873523	-1.14479	6hr down vs control	0.687946	0.996108	0.927466	-1.07821	48hr down vs control	0.793407	0.996448	1.06175	1.06175	48hr up vs 6hr	0.205448	0.0553067	0.9422	1
1222	ENSG00000239173_s_st	20533769	ENSG00000239173	ENSG00000239173_s_st	0.705062	0.999459	0.431004	0.999934	0.826621	-1.20974	6hr down vs control	0.621449	0.996108	0.908377	-1.10086	48hr down vs control	0.691362	0.996448	1.0989	1.0989	48hr up vs 6hr	0.367512	0.105933	1.00885	1
1223	ENSG00000239176_st	20533770	ENSG00000239176	ENSG00000239176_st	0.393831	0.999459	0.277836	0.999934	1.18573	1.18573	6hr up vs control	0.244179	0.996108	1.1622	1.1622	48hr up vs control	0.893829	0.996448	0.980161	-1.02024	48hr down vs 6hr	1.06766	0.12424	0.407284	1
1224	ENSG00000239182_st	20533771	ENSG00000239182	ENSG00000239182_st	0.761769	0.999459	0.493226	0.999934	1.13467	1.13467	6hr up vs control	0.919493	0.996108	1.01507	1.01507	48hr up vs control	0.544218	0.996448	0.89459	-1.11783	48hr down vs 6hr	0.282969	0.0479841	0.593508	1
1225	ENSG00000239186_st	20533772	ENSG00000239186	ENSG00000239186_st	0.974873	0.999459	0.851836	0.999934	0.968118	-1.03293	6hr down vs control	0.979184	0.997759	1.0037	1.0037	48hr up vs control	0.835239	0.996448	1.03675	1.03675	48hr up vs 6hr	0.025541	0.00396244	0.54299	1
1226	ENSG00000239188_st	20533773	ENSG00000239188	ENSG00000239188_st	0.508962	0.999459	0.586971	0.999934	1.05594	1.05594	6hr up vs control	0.47586	0.996108	0.942888	-1.06057	48hr down vs control	0.274944	0.996448	0.892938	-1.1199	48hr down vs 6hr	0.744947	0.0378014	0.177603	1
1227	ENSG00000239188_x_st	20533774	ENSG00000239188	ENSG00000239188_x_st	0.301446	0.999459	0.152632	0.999934	1.12139	1.12139	6hr up vs control	0.872137	0.996108	1.00978	1.00978	48hr up vs control	0.18549	0.996448	0.900474	-1.11053	48hr down vs 6hr	1.43021	0.0404704	0.0990392	1
1228	ENSG00000239191_st	20533775	ENSG00000239191	ENSG00000239191_st	0.0337766	0.999459	0.374104	0.999934	1.06587	1.06587	6hr up vs control	0.01226	0.996108	1.20175	1.20175	48hr up vs control	0.117337	0.996448	1.12749	1.12749	48hr up vs 6hr	5.71432	0.143227	0.0877259	1
1229	ENSG00000239191_x_st	20533776	ENSG00000239191	ENSG00000239191_x_st	0.00774895	0.999459	0.254486	0.999934	1.07036	1.07036	6hr up vs control	0.00266635	0.996108	1.22515	1.22515	48hr up vs control	0.0430865	0.996448	1.14462	1.14462	48hr up vs 6hr	10.5327	0.175399	0.0582846	1
1230	ENSG00000239193_x_st	20533777	ENSG00000239193	ENSG00000239193_x_st	0.540339	0.999459	0.295294	0.999934	0.778944	-1.28379	6hr down vs control	0.507924	0.996108	0.881784	-1.13406	48hr down vs control	0.592005	0.996448	1.13203	1.13203	48hr up vs 6hr	0.673006	0.182231	0.947698	1
1231	ENSG00000239197_st	20533778	ENSG00000239197	ENSG00000239197_st	0.0188735	0.999459	0.0135743	0.999934	0.787794	-1.26937	6hr down vs control	0.0156896	0.996108	0.82817	-1.20748	48hr down vs control	0.51458	0.996448	1.05125	1.05125	48hr up vs 6hr	7.38132	0.217263	0.10302	1
1232	ENSG00000251699_st	20533779	ENSG00000251699	ENSG00000251699_st	0.515549	0.999459	0.959579	0.999934	1.00262	1.00262	6hr up vs control	0.298489	0.996108	1.04667	1.04667	48hr up vs control	0.416021	0.996448	1.04393	1.04393	48hr up vs 6hr	0.729379	0.010017	0.0480678	1
1233	ENSG00000251700_s_st	20533780	ENSG00000251700	ENSG00000251700_s_st	0.768136	0.999459	0.795997	0.999934	0.953722	-1.04852	6hr down vs control	0.619061	0.996108	1.07779	1.07779	48hr up vs control	0.51052	0.996448	1.13009	1.13009	48hr up vs 6hr	0.273984	0.0473301	0.604617	1
1234	ENSG00000251704_st	20533781	ENSG00000251704	ENSG00000251704_st	0.985561	0.999459	0.912915	0.999934	1.01195	1.01195	6hr up vs control	0.875267	0.996108	1.01402	1.01402	48hr up vs control	0.984941	0.997617	1.00205	1.00205	48hr up vs 6hr	0.0145741	0.000887896	0.21323	1
1235	ENSG00000251709_x_st	20533782	ENSG00000251709	ENSG00000251709_x_st	0.804463	0.999459	0.593917	0.999934	0.945291	-1.05788	6hr down vs control	0.589094	0.996108	0.954514	-1.04765	48hr down vs control	0.925918	0.996448	1.00976	1.00976	48hr up vs 6hr	0.224485	0.0126451	0.197152	1
1236	ENSG00000251715_st	20533783	ENSG00000251715	ENSG00000251715_st	0.287564	0.999459	0.6236	0.999934	1.02824	1.02824	6hr up vs control	0.235092	0.996108	0.944077	-1.05924	48hr down vs control	0.159524	0.996448	0.918151	-1.08915	48hr down vs 6hr	1.49707	0.0244617	0.0571891	1
1237	ENSG00000251721_st	20533784	ENSG00000251721	ENSG00000251721_st	0.543573	0.999459	0.289273	0.999934	0.864567	-1.15665	6hr down vs control	0.574722	0.996108	0.940836	-1.06288	48hr down vs control	0.526734	0.996448	1.08822	1.08822	48hr up vs 6hr	0.665899	0.05955	0.312998	1
1238	ENSG00000251730_st	20533785	ENSG00000251730	ENSG00000251730_st	0.660749	0.999459	0.625617	0.999934	1.08402	1.08402	6hr up vs control	0.625569	0.996108	0.936242	-1.0681	48hr down vs control	0.384875	0.996448	0.863676	-1.15784	48hr down vs 6hr	0.439908	0.0610567	0.48578	1
1239	ENSG00000251735_st	20533786	ENSG00000251735	ENSG00000251735_st	0.445513	0.999459	0.328695	0.999934	0.862168	-1.15987	6hr down vs control	0.268603	0.996108	0.870581	-1.14866	48hr down vs control	0.947125	0.996448	1.00976	1.00976	48hr up vs 6hr	0.909544	0.100748	0.387685	1
1240	ENSG00000251737_st	20533787	ENSG00000251737	ENSG00000251737_st	0.483655	0.999459	0.281615	0.999934	1.31758	1.31758	6hr up vs control	0.380372	0.996108	1.19808	1.19808	48hr up vs control	0.699573	0.996448	0.909299	-1.09975	48hr down vs 6hr	0.807257	0.250471	1.08596	1
1241	ENSG00000251740_s_st	20533788	ENSG00000251740	ENSG00000251740_s_st	0.414627	0.999459	0.217419	0.999934	0.806484	-1.23995	6hr down vs control	0.86045	0.996108	0.976646	-1.02391	48hr down vs control	0.266847	0.996448	1.21099	1.21099	48hr up vs 6hr	1.001	0.139905	0.489178	1
1242	ENSG00000251744_st	20533789	ENSG00000251744	ENSG00000251744_st	0.0119861	0.999459	0.00875264	0.999934	0.844653	-1.18392	6hr down vs control	0.608609	0.996108	1.02074	1.02074	48hr up vs control	0.00495491	0.996448	1.20847	1.20847	48hr up vs 6hr	8.88847	0.108568	0.0427507	1
1243	ENSG00000251749_st	20533790	ENSG00000251749	ENSG00000251749_st	0.470459	0.999459	0.970063	0.999934	1.0042	1.0042	6hr up vs control	0.281113	0.996108	0.902324	-1.10825	48hr down vs control	0.354056	0.996448	0.898549	-1.11291	48hr down vs 6hr	0.841435	0.0542639	0.225714	1
1244	ENSG00000251762_st	20533791	ENSG00000251762	ENSG00000251762_st	0.691753	0.999459	0.801073	0.999934	0.9634	-1.03799	6hr down vs control	0.4104	0.996108	0.903186	-1.10719	48hr down vs control	0.664243	0.996448	0.937498	-1.06667	48hr down vs 6hr	0.388627	0.0437808	0.394292	1
1245	ENSG00000251769_st	20533792	ENSG00000251769	ENSG00000251769_st	0.266613	0.999459	0.241965	0.999934	0.87584	-1.14176	6hr down vs control	0.139074	0.996108	0.868193	-1.15182	48hr down vs control	0.934993	0.996448	0.991269	-1.00881	48hr down vs 6hr	1.60625	0.0959211	0.209011	1
1246	ENSG00000251775_st	20533793	ENSG00000251775	ENSG00000251775_st	0.918207	0.999459	0.937957	0.999934	0.988806	-1.01132	6hr down vs control	0.697461	0.996108	0.954892	-1.04724	48hr down vs control	0.80967	0.996448	0.965702	-1.03552	48hr down vs 6hr	0.0863814	0.00933406	0.378197	1
1247	ENSG00000251778_st	20533794	ENSG00000251778	ENSG00000251778_st	0.89336	0.999459	0.648341	0.999934	0.947458	-1.05546	6hr down vs control	0.884499	0.996108	0.986159	-1.01404	48hr down vs control	0.73424	0.996448	1.04085	1.04085	48hr up vs 6hr	0.114602	0.0081663	0.249402	1
1248	ENSG00000251778_x_st	20533795	ENSG00000251778	ENSG00000251778_x_st	0.668451	0.999459	0.387589	0.999934	0.887594	-1.12664	6hr down vs control	0.672109	0.996108	0.954403	-1.04778	48hr down vs control	0.592516	0.996448	1.07527	1.07527	48hr up vs 6hr	0.426886	0.0396974	0.325476	1
1249	ENSG00000251793_st	20533796	ENSG00000251793	ENSG00000251793_st	0.285363	0.999459	0.559355	0.999934	0.949785	-1.05287	6hr down vs control	0.126588	0.996108	0.887813	-1.12636	48hr down vs control	0.448584	0.996448	0.934752	-1.0698	48hr down vs 6hr	1.50805	0.0591542	0.13729	1
1250	ENSG00000251795_st	20533797	ENSG00000251795	ENSG00000251795_st	0.666702	0.999459	0.385688	0.999934	1.15887	1.15887	6hr up vs control	0.757354	0.996108	1.0427	1.0427	48hr up vs control	0.528693	0.996448	0.899757	-1.11141	48hr down vs 6hr	0.429826	0.0605998	0.493454	1
1251	ENSG00000251796_s_st	20533798	ENSG00000251796	ENSG00000251796_s_st	0.109839	0.999459	0.0421343	0.999934	0.799619	-1.2506	6hr down vs control	0.356644	0.996108	0.929963	-1.07531	48hr down vs control	0.137731	0.996448	1.16301	1.16301	48hr up vs 6hr	3.07866	0.138793	0.157788	1
1252	ENSG00000251800_st	20533799	ENSG00000251800	ENSG00000251800_st	0.822842	0.999459	0.700126	0.999934	0.914005	-1.09409	6hr down vs control	0.785126	0.996108	1.05319	1.05319	48hr up vs control	0.547039	0.996448	1.15228	1.15228	48hr up vs 6hr	0.200525	0.0558634	0.975053	1
1253	ENSG00000251801_st	20533800	ENSG00000251801	ENSG00000251801_st	0.249732	0.999459	0.915675	0.999934	0.983184	-1.0171	6hr down vs control	0.145699	0.996108	1.22934	1.22934	48hr up vs control	0.19138	0.996448	1.25037	1.25037	48hr up vs 6hr	1.70258	0.225583	0.463732	1
1254	ENSG00000251802_s_st	20533801	ENSG00000251802	ENSG00000251802_s_st	0.387693	0.999459	0.351136	0.999934	1.10578	1.10578	6hr up vs control	0.577985	0.996108	0.953188	-1.04911	48hr down vs control	0.183683	0.996448	0.862008	-1.16008	48hr down vs 6hr	1.08821	0.0612028	0.196847	1
1255	ENSG00000251805_st	20533802	ENSG00000251805	ENSG00000251805_st	0.0560174	0.999459	0.353218	0.999934	1.09443	1.09443	6hr up vs control	0.0666545	0.996108	0.85149	-1.17441	48hr down vs control	0.0278646	0.996448	0.778023	-1.28531	48hr down vs 6hr	4.47425	0.204532	0.159996	1
1256	ENSG00000251817_st	20533803	ENSG00000251817	ENSG00000251817_st	0.798802	0.999459	0.86613	0.999934	1.03558	1.03558	6hr up vs control	0.522904	0.996108	1.11601	1.11601	48hr up vs control	0.719383	0.996448	1.07767	1.07767	48hr up vs 6hr	0.232008	0.0514694	0.776451	1
1257	ENSG00000251818_st	20533804	ENSG00000251818	ENSG00000251818_st	0.416016	0.999459	0.257467	0.999934	1.14767	1.14767	6hr up vs control	0.295075	0.996108	1.10875	1.10875	48hr up vs control	0.766473	0.996448	0.966088	-1.0351	48hr down vs 6hr	0.9967	0.0690581	0.242504	1
1258	ENSG00000251822_st	20533805	ENSG00000251822	ENSG00000251822_st	0.93173	0.999459	0.757352	0.999934	0.941697	-1.06191	6hr down vs control	0.961117	0.996108	1.00774	1.00774	48hr up vs control	0.727627	0.996448	1.07013	1.07013	48hr up vs 6hr	0.071431	0.0138571	0.678976	1
1259	ENSG00000251824_st	20533806	ENSG00000251824	ENSG00000251824_st	0.479749	0.999459	0.304272	0.999934	1.13951	1.13951	6hr up vs control	0.335529	0.996108	1.10458	1.10458	48hr up vs control	0.799205	0.996448	0.969349	-1.03162	48hr down vs 6hr	0.817247	0.0629572	0.269625	1
1260	ENSG00000251828_st	20533807	ENSG00000251828	ENSG00000251828_st	0.66376	0.999459	0.995875	0.999934	1.00064	1.00064	6hr up vs control	0.423927	0.996108	0.920593	-1.08626	48hr down vs control	0.507331	0.996448	0.920005	-1.08695	48hr down vs 6hr	0.434793	0.0343725	0.276692	1
1261	ENSG00000251830_st	20533808	ENSG00000251830	ENSG00000251830_st	0.491457	0.999459	0.369106	0.999934	0.818762	-1.22136	6hr down vs control	0.295685	0.996108	0.825125	-1.21194	48hr down vs control	0.971393	0.996448	1.00777	1.00777	48hr up vs 6hr	0.787608	0.189724	0.843103	1
1262	ENSG00000251833_st	20533809	ENSG00000251833	ENSG00000251833_st	0.288572	0.999459	0.158232	0.999934	1.16861	1.16861	6hr up vs control	0.2402	0.996108	1.10891	1.10891	48hr up vs control	0.61145	0.996448	0.94891	-1.05384	48hr down vs 6hr	1.49208	0.0805926	0.189048	1
1263	ENSG00000251836_st	20533810	ENSG00000251836	ENSG00000251836_st	0.821305	0.999459	0.999706	0.999968	1.00009	1.00009	6hr up vs control	0.579589	0.996108	0.895254	-1.117	48hr down vs control	0.649522	0.996448	0.895174	-1.1171	48hr down vs 6hr	0.202502	0.0611896	1.05759	1
1264	ENSG00000251838_st	20533811	ENSG00000251838	ENSG00000251838_st	0.862626	0.999459	0.638591	0.999934	1.14955	1.14955	6hr up vs control	0.683011	0.996108	1.10378	1.10378	48hr up vs control	0.890255	0.996448	0.960181	-1.04147	48hr down vs 6hr	0.150938	0.06756	1.5666	1
1265	ENSG00000251844_st	20533812	ENSG00000251844	ENSG00000251844_st	0.196274	0.999459	0.0847455	0.999934	0.830067	-1.20472	6hr down vs control	0.294248	0.996108	0.917683	-1.0897	48hr down vs control	0.315406	0.996448	1.10555	1.10555	48hr up vs 6hr	2.07323	0.0991012	0.167301	1
1266	ENSG00000251846_s_st	20533813	ENSG00000251846	ENSG00000251846_s_st	0.180553	0.999459	0.450191	0.999934	0.934106	-1.07054	6hr down vs control	0.0738316	0.996108	0.863996	-1.15741	48hr down vs control	0.390481	0.996448	0.924944	-1.08115	48hr down vs 6hr	2.20777	0.0890407	0.141157	1
1267	ENSG00000251847_st	20533814	ENSG00000251847	ENSG00000251847_st	0.183092	0.999459	0.129865	0.999934	1.29865	1.29865	6hr up vs control	0.116507	0.996108	1.24935	1.24935	48hr up vs control	0.806674	0.996448	0.962034	-1.03946	48hr down vs 6hr	2.18504	0.281253	0.450511	1
1268	ENSG00000251848_st	20533815	ENSG00000251848	ENSG00000251848_st	0.993383	0.999459	0.967558	0.999934	0.994259	-1.00577	6hr down vs control	0.911549	0.996108	0.987236	-1.01293	48hr down vs control	0.960071	0.996448	0.992937	-1.00711	48hr down vs 6hr	0.00664559	0.000688385	0.362548	1
1269	ENSG00000251858_st	20533816	ENSG00000251858	ENSG00000251858_st	0.929938	0.999459	0.987571	0.999934	1.00361	1.00361	6hr up vs control	0.741774	0.996108	0.939486	-1.06441	48hr down vs control	0.775759	0.996448	0.936111	-1.06825	48hr down vs 6hr	0.0733967	0.0202557	0.965913	1
1270	ENSG00000251860_st	20533817	ENSG00000251860	ENSG00000251860_st	0.520049	0.999459	0.426796	0.999934	0.898247	-1.11328	6hr down vs control	0.298751	0.996108	0.889968	-1.12364	48hr down vs control	0.944011	0.996448	0.990783	-1.0093	48hr down vs 6hr	0.718892	0.0645698	0.314365	1
1271	ENSG00000251861_st	20533818	ENSG00000251861	ENSG00000251861_st	0.273235	0.999459	0.964353	0.999934	1.00542	1.00542	6hr up vs control	0.145797	0.996108	1.16865	1.16865	48hr up vs control	0.23813	0.996448	1.16235	1.16235	48hr up vs 6hr	1.57058	0.118618	0.264337	1
1272	ENSG00000251861_x_st	20533819	ENSG00000251861	ENSG00000251861_x_st	0.764314	0.999459	0.739102	0.999934	1.05197	1.05197	6hr up vs control	0.479926	0.996108	1.09314	1.09314	48hr up vs control	0.800423	0.996448	1.03914	1.03914	48hr up vs 6hr	0.279366	0.0331407	0.4152	1
1273	ENSG00000251863_st	20533820	ENSG00000251863	ENSG00000251863_st	0.679697	0.999459	0.625939	0.999934	0.92243	-1.08409	6hr down vs control	0.650612	0.996108	1.06309	1.06309	48hr up vs control	0.40007	0.996448	1.15249	1.15249	48hr up vs 6hr	0.40821	0.0568601	0.487519	1
1274	ENSG00000251866_st	20533821	ENSG00000251866	ENSG00000251866_st	0.0921745	0.999459	0.467078	0.999934	1.09572	1.09572	6hr up vs control	0.0899151	0.996108	0.826212	-1.21034	48hr down vs control	0.0492562	0.996448	0.754037	-1.32619	48hr down vs 6hr	3.41661	0.26799	0.27453	1
1275	ENSG00000251866_x_st	20533822	ENSG00000251866	ENSG00000251866_x_st	0.39994	0.999459	0.526837	0.999934	1.10569	1.10569	6hr up vs control	0.397305	0.996108	0.894881	-1.11747	48hr down vs control	0.203705	0.996448	0.809339	-1.23558	48hr down vs 6hr	1.04762	0.132397	0.442328	1
1276	ENSG00000251878_st	20533823	ENSG00000251878	ENSG00000251878_st	0.892547	0.999459	0.946594	0.999934	1.00893	1.00893	6hr up vs control	0.657708	0.996108	1.04954	1.04954	48hr up vs control	0.766853	0.996448	1.04025	1.04025	48hr up vs 6hr	0.115542	0.0105099	0.318366	1
1277	ENSG00000251881_st	20533824	ENSG00000251881	ENSG00000251881_st	0.395958	0.999459	0.336999	0.999934	1.22264	1.22264	6hr up vs control	0.61997	0.996108	0.92072	-1.08611	48hr down vs control	0.189228	0.996448	0.753057	-1.32792	48hr down vs 6hr	1.06064	0.223937	0.73897	1
1278	ENSG00000251893_st	20533825	ENSG00000251893	ENSG00000251893_st	0.496421	0.999459	0.742946	0.999934	1.10027	1.10027	6hr up vs control	0.257534	0.996108	1.32553	1.32553	48hr up vs control	0.527262	0.996448	1.20473	1.20473	48hr up vs 6hr	0.775315	0.33745	1.52335	1
1279	ENSG00000251901_st	20533826	ENSG00000251901	ENSG00000251901_st	0.749232	0.999459	0.669411	0.999934	1.05792	1.05792	6hr up vs control	0.471122	0.996108	1.08177	1.08177	48hr up vs control	0.86496	0.996448	1.02255	1.02255	48hr up vs 6hr	0.300948	0.0266779	0.310262	1
1280	ENSG00000251909_s_st	20533827	ENSG00000251909	ENSG00000251909_s_st	0.443051	0.999459	0.318148	0.999934	1.21061	1.21061	6hr up vs control	0.272671	0.996108	1.1887	1.1887	48hr up vs control	0.921072	0.996448	0.981899	-1.01843	48hr down vs 6hr	0.916531	0.160889	0.614393	1
1281	ENSG00000251911_st	20533828	ENSG00000251911	ENSG00000251911_st	0.132222	0.999459	0.200886	0.999934	0.840948	-1.18913	6hr down vs control	0.296559	0.996108	1.11962	1.11962	48hr up vs control	0.0524085	0.996448	1.33138	1.33138	48hr up vs 6hr	2.73913	0.228883	0.292462	1
1282	ENSG00000251918_st	20533829	ENSG00000251918	ENSG00000251918_st	0.783902	0.999459	0.793789	0.999934	0.961023	-1.04056	6hr down vs control	0.640389	0.996108	1.06008	1.06008	48hr up vs control	0.524272	0.996448	1.10308	1.10308	48hr up vs 6hr	0.252139	0.0299937	0.416349	1
1283	ENSG00000251922_st	20533830	ENSG00000251922	ENSG00000251922_st	0.65729	0.999459	0.727434	0.999934	0.934466	-1.07013	6hr down vs control	0.376629	0.996108	0.865909	-1.15486	48hr down vs control	0.695541	0.996448	0.926635	-1.07917	48hr down vs 6hr	0.445821	0.0863475	0.677887	1
1284	ENSG00000251925_s_st	20533831	ENSG00000251925	ENSG00000251925_s_st	0.109839	0.999459	0.0421343	0.999934	0.799619	-1.2506	6hr down vs control	0.356644	0.996108	0.929963	-1.07531	48hr down vs control	0.137731	0.996448	1.16301	1.16301	48hr up vs 6hr	3.07866	0.138793	0.157788	1
1285	ENSG00000251926_st	20533832	ENSG00000251926	ENSG00000251926_st	0.618553	0.999459	0.544283	0.999934	1.05631	1.05631	6hr up vs control	0.359216	0.996108	1.07131	1.07131	48hr up vs control	0.874428	0.996448	1.01419	1.01419	48hr up vs 6hr	0.5149	0.0211284	0.143619	1
1286	ENSG00000251930_st	20533833	ENSG00000251930	ENSG00000251930_st	0.958032	0.999459	0.900865	0.999934	1.02218	1.02218	6hr up vs control	0.85614	0.996108	0.974248	-1.02643	48hr down vs control	0.785557	0.996448	0.953105	-1.0492	48hr down vs 6hr	0.0431381	0.0069096	0.560609	1
1287	ENSG00000251938_st	20533834	ENSG00000251938	ENSG00000251938_st	0.570438	0.999459	0.312924	0.999934	0.901524	-1.10923	6hr down vs control	0.557383	0.996108	0.953176	-1.04912	48hr down vs control	0.577341	0.996448	1.05729	1.05729	48hr up vs 6hr	0.608874	0.0307219	0.176599	1
1288	ENSG00000251938_x_st	20533835	ENSG00000251938	ENSG00000251938_x_st	0.94137	0.999459	0.834724	0.999934	0.977247	-1.02328	6hr down vs control	0.744991	0.996108	0.971063	-1.0298	48hr down vs control	0.95404	0.996448	0.993672	-1.00637	48hr down vs 6hr	0.0609439	0.0038205	0.219411	1
1289	ENSG00000251940_s_st	20533836	ENSG00000251940	ENSG00000251940_s_st	0.0992078	0.999459	0.0466896	0.999934	1.24833	1.24833	6hr up vs control	0.844484	0.996108	1.01541	1.01541	48hr up vs control	0.0596348	0.996448	0.813415	-1.22938	48hr down vs 6hr	3.27281	0.153708	0.164378	1
1290	ENSG00000251942_st	20533837	ENSG00000251942	ENSG00000251942_st	0.00122	0.999459	0.61633	0.999934	1.02741	1.02741	6hr up vs control	0.000536555	0.996108	1.28815	1.28815	48hr up vs control	0.00322092	0.996448	1.25378	1.25378	48hr up vs 6hr	20.2978	0.299897	0.0517121	1
1291	ENSG00000251944_st	20533838	ENSG00000251944	ENSG00000251944_st	0.511032	0.999459	0.694434	0.999934	0.949721	-1.05294	6hr down vs control	0.26449	0.996108	0.882699	-1.13289	48hr down vs control	0.579525	0.996448	0.92943	-1.07593	48hr down vs 6hr	0.740026	0.0651935	0.308337	1
1292	ENSG00000251949_st	20533839	ENSG00000251949	ENSG00000251949_st	0.778459	0.999459	0.494577	0.999934	0.891859	-1.12125	6hr down vs control	0.76939	0.996108	0.961241	-1.04032	48hr down vs control	0.65154	0.996448	1.07779	1.07779	48hr up vs 6hr	0.259617	0.036359	0.49017	1
1293	ENSG00000251959_s_st	20533840	ENSG00000251959	ENSG00000251959_s_st	0.365337	0.999459	0.860961	0.999934	1.02645	1.02645	6hr up vs control	0.231421	0.996108	0.857495	-1.16619	48hr down vs control	0.250905	0.996448	0.835395	-1.19704	48hr down vs 6hr	1.16673	0.133707	0.401099	1
1294	ENSG00000251967_st	20533841	ENSG00000251967	ENSG00000251967_st	0.361498	0.999459	0.616631	0.999934	1.05363	1.05363	6hr up vs control	0.305655	0.996108	0.913931	-1.09417	48hr down vs control	0.196896	0.996448	0.867412	-1.15285	48hr down vs 6hr	1.18084	0.0652078	0.193276	1
1295	ENSG00000251974_s_st	20533842	ENSG00000251974	ENSG00000251974_s_st	0.033776	0.999459	0.0120648	0.999934	0.887276	-1.12705	6hr down vs control	0.332238	0.996108	0.970192	-1.03072	48hr down vs control	0.0403534	0.996448	1.09345	1.09345	48hr up vs 6hr	5.71437	0.0401568	0.0245957	1
1296	ENSG00000251974_st	20533843	ENSG00000251974	ENSG00000251974_st	0.826861	0.999459	0.896354	0.999934	0.987314	-1.01285	6hr down vs control	0.559694	0.996108	0.953844	-1.04839	48hr down vs control	0.725985	0.996448	0.9661	-1.03509	48hr down vs 6hr	0.195377	0.00968839	0.173558	1
1297	ENSG00000251974_x_st	20533844	ENSG00000251974	ENSG00000251974_x_st	0.244159	0.999459	0.142316	0.999934	0.848416	-1.17867	6hr down vs control	0.187616	0.996108	0.888194	-1.12588	48hr down vs control	0.658962	0.996448	1.04688	1.04688	48hr up vs 6hr	1.73623	0.0953043	0.192121	1
1298	ENSG00000251979_st	20533845	ENSG00000251979	ENSG00000251979_st	0.389848	0.999459	0.4747	0.999934	1.0607	1.0607	6hr up vs control	0.18768	0.996108	1.09746	1.09746	48hr up vs control	0.675468	0.996448	1.03466	1.03466	48hr up vs 6hr	1.08094	0.0365185	0.118244	1
1299	ENSG00000251987_st	20533846	ENSG00000251987	ENSG00000251987_st	0.862131	0.999459	0.814805	0.999934	0.951379	-1.05111	6hr down vs control	0.73552	0.996108	1.06059	1.06059	48hr up vs control	0.612327	0.996448	1.11479	1.11479	48hr up vs 6hr	0.151537	0.0353195	0.815763	1
1300	ENSG00000251992_s_st	20533847	ENSG00000251992	ENSG00000251992_s_st	0.665818	0.999459	0.817619	0.999934	0.960643	-1.04097	6hr down vs control	0.494024	0.996108	1.10382	1.10382	48hr up vs control	0.434722	0.996448	1.14904	1.14904	48hr up vs 6hr	0.431316	0.0673157	0.546246	1
1301	ENSG00000251999_s_st	20533848	ENSG00000251999	ENSG00000251999_s_st	0.387693	0.999459	0.351136	0.999934	1.10578	1.10578	6hr up vs control	0.577985	0.996108	0.953188	-1.04911	48hr down vs control	0.183683	0.996448	0.862008	-1.16008	48hr down vs 6hr	1.08821	0.0612028	0.196847	1
1302	ENSG00000252000_st	20533849	ENSG00000252000	ENSG00000252000_st	0.532595	0.999459	0.279542	0.999934	1.32087	1.32087	6hr up vs control	0.596441	0.996108	1.11352	1.11352	48hr up vs control	0.495341	0.996448	0.843018	-1.18621	48hr down vs 6hr	0.690253	0.216011	1.09531	1
1303	ENSG00000252009_st	20533850	ENSG00000252009	ENSG00000252009_st	0.624446	0.999459	0.712136	0.999934	0.97372	-1.02699	6hr down vs control	0.348975	0.996108	0.9448	-1.05842	48hr down vs control	0.676567	0.996448	0.970299	-1.03061	48hr down vs 6hr	0.504037	0.0134317	0.0932689	1
1304	ENSG00000252011_st	20533851	ENSG00000252011	ENSG00000252011_st	0.650767	0.999459	0.957319	0.999934	0.994374	-1.00566	6hr down vs control	0.424117	0.996108	1.07303	1.07303	48hr up vs control	0.478591	0.996448	1.0791	1.0791	48hr up vs 6hr	0.457082	0.0262492	0.200997	1
1305	ENSG00000252014_st	20533852	ENSG00000252014	ENSG00000252014_st	0.375222	0.999459	0.242739	0.999934	1.21652	1.21652	6hr up vs control	0.842214	0.996108	0.97442	-1.02625	48hr down vs control	0.191843	0.996448	0.800991	-1.24845	48hr down vs 6hr	1.13127	0.14819	0.458481	1
1306	ENSG00000252016_st	20533853	ENSG00000252016	ENSG00000252016_st	0.090626	0.999459	0.0461071	0.999934	1.25122	1.25122	6hr up vs control	0.096179	0.996108	1.15636	1.15636	48hr up vs control	0.422799	0.996448	0.924186	-1.08203	48hr down vs 6hr	3.45018	0.164275	0.166647	1
1307	ENSG00000252020_s_st	20533854	ENSG00000252020	ENSG00000252020_s_st	0.679063	0.999459	0.50399	0.999934	1.10771	1.10771	6hr up vs control	0.446805	0.996108	1.10029	1.10029	48hr up vs control	0.964373	0.996448	0.993299	-1.00675	48hr down vs 6hr	0.409253	0.0479201	0.409821	1
1308	ENSG00000252022_st	20533855	ENSG00000252022	ENSG00000252022_st	0.805738	0.999459	0.945139	0.999934	1.0047	1.0047	6hr up vs control	0.58216	0.996108	0.969496	-1.03146	48hr down vs control	0.604472	0.996448	0.964958	-1.03631	48hr down vs 6hr	0.222801	0.00535141	0.0840656	1
1309	ENSG00000252024_s_st	20533856	ENSG00000252024	ENSG00000252024_s_st	0.210893	0.999459	0.189457	0.999934	1.25041	1.25041	6hr up vs control	0.54614	0.996108	0.923469	-1.08287	48hr down vs control	0.0893501	0.996448	0.738534	-1.35403	48hr down vs 6hr	1.96001	0.257223	0.459325	1
1310	ENSG00000252040_st	20533857	ENSG00000252040	ENSG00000252040_st	0.282894	0.999459	0.897522	0.999934	0.976155	-1.02443	6hr down vs control	0.144646	0.996108	0.784857	-1.27412	48hr down vs control	0.266654	0.996448	0.804029	-1.24374	48hr down vs 6hr	1.5205	0.275627	0.634459	1
1311	ENSG00000252040_x_st	20533858	ENSG00000252040	ENSG00000252040_x_st	0.555743	0.999459	0.958975	0.999934	0.990876	-1.00921	6hr down vs control	0.327279	0.996108	0.862567	-1.15933	48hr down vs control	0.446458	0.996448	0.87051	-1.14875	48hr down vs 6hr	0.639626	0.104951	0.574284	1
1312	ENSG00000252045_st	20533859	ENSG00000252045	ENSG00000252045_st	0.0917519	0.999459	0.0965109	0.999934	0.900713	-1.11023	6hr down vs control	0.427625	0.996108	1.03818	1.03818	48hr up vs control	0.035107	0.996448	1.15262	1.15262	48hr up vs 6hr	3.4257	0.0564734	0.0576982	1
1313	ENSG00000252048_st	20533860	ENSG00000252048	ENSG00000252048_st	0.135426	0.999459	0.0675731	0.999934	1.49003	1.49003	6hr up vs control	0.920017	0.996108	1.01581	1.01581	48hr up vs control	0.0766082	0.996448	0.681738	-1.46684	48hr down vs 6hr	2.6966	0.510029	0.661983	1
1314	ENSG00000252049_st	20533861	ENSG00000252049	ENSG00000252049_st	0.352217	0.999459	0.297682	0.999934	0.891026	-1.1223	6hr down vs control	0.614867	0.996108	1.04507	1.04507	48hr up vs control	0.163942	0.996448	1.17288	1.17288	48hr up vs 6hr	1.21575	0.0709792	0.204341	1
1315	ENSG00000252050_st	20533862	ENSG00000252050	ENSG00000252050_st	0.10876	0.999459	0.0555532	0.999934	1.3152	1.3152	6hr up vs control	0.111665	0.996108	1.19423	1.19423	48hr up vs control	0.445916	0.996448	0.908019	-1.1013	48hr down vs 6hr	3.09724	0.245419	0.277333	1
1316	ENSG00000252054_st	20533863	ENSG00000252054	ENSG00000252054_st	0.482901	0.999459	0.862623	0.999934	0.974425	-1.02625	6hr down vs control	0.317441	0.996108	1.13524	1.13524	48hr up vs control	0.325029	0.996448	1.16504	1.16504	48hr up vs 6hr	0.809176	0.0935534	0.404654	1
1317	ENSG00000252058_st	20533864	ENSG00000252058	ENSG00000252058_st	0.917509	0.999459	0.796944	0.999934	0.9724	-1.02838	6hr down vs control	0.699735	0.996108	0.966223	-1.03496	48hr down vs control	0.953168	0.996448	0.993647	-1.00639	48hr down vs 6hr	0.0871601	0.00530364	0.212973	1
1318	ENSG00000252058_x_st	20533865	ENSG00000252058	ENSG00000252058_x_st	0.716136	0.999459	0.510701	0.999934	0.910492	-1.09831	6hr down vs control	0.499742	0.996108	0.924384	-1.0818	48hr down vs control	0.91405	0.996448	1.01526	1.01526	48hr up vs 6hr	0.350329	0.0356113	0.355779	1
1319	ENSG00000252071_st	20533866	ENSG00000252071	ENSG00000252071_st	0.565225	0.999459	0.475218	0.999934	0.902392	-1.10817	6hr down vs control	0.326336	0.996108	0.88931	-1.12447	48hr down vs control	0.917589	0.996448	0.985503	-1.01471	48hr down vs 6hr	0.619665	0.0637476	0.36006	1
1320	ENSG00000252077_st	20533867	ENSG00000252077	ENSG00000252077_st	0.479349	0.999459	0.52322	0.999934	0.921757	-1.08488	6hr down vs control	0.245315	0.996108	0.882006	-1.13378	48hr down vs control	0.726945	0.996448	0.956875	-1.04507	48hr down vs 6hr	0.818276	0.0667874	0.285669	1
1321	ENSG00000252078_st	20533868	ENSG00000252078	ENSG00000252078_st	0.208294	0.999459	0.33227	0.999934	0.940817	-1.06291	6hr down vs control	0.298712	0.996108	1.05515	1.05515	48hr up vs control	0.091096	0.996448	1.12152	1.12152	48hr up vs 6hr	1.97939	0.0376941	0.0666516	1
1322	ENSG00000252083_x_st	20533869	ENSG00000252083	ENSG00000252083_x_st	0.449445	0.999459	0.8375	0.999934	0.976698	-1.02386	6hr down vs control	0.236364	0.996108	0.889471	-1.12426	48hr down vs control	0.426269	0.996448	0.910692	-1.09807	48hr down vs 6hr	0.898488	0.0611856	0.238344	1
1323	ENSG00000252088_st	20533870	ENSG00000252088	ENSG00000252088_st	0.0889521	0.999459	0.0513268	0.999934	0.860051	-1.16272	6hr down vs control	0.886833	0.996108	1.00777	1.00777	48hr up vs control	0.0430012	0.996448	1.17176	1.17176	48hr up vs 6hr	3.4873	0.0798805	0.0801716	1
1324	ENSG00000252096_st	20533871	ENSG00000252096	ENSG00000252096_st	0.355871	0.999459	0.716407	0.999934	0.948211	-1.05462	6hr down vs control	0.170604	0.996108	0.839245	-1.19155	48hr down vs control	0.413926	0.996448	0.885083	-1.12984	48hr down vs 6hr	1.20187	0.131804	0.383831	1
1325	ENSG00000252102_st	20533872	ENSG00000252102	ENSG00000252102_st	0.282538	0.999459	0.940472	0.999934	1.01274	1.01274	6hr up vs control	0.148644	0.996108	1.24211	1.24211	48hr up vs control	0.252268	0.996448	1.22647	1.22647	48hr up vs 6hr	1.52231	0.226197	0.52006	1
1326	ENSG00000252109_st	20533873	ENSG00000252109	ENSG00000252109_st	0.615841	0.999459	0.972179	0.999934	0.994444	-1.00559	6hr down vs control	0.390347	0.996108	1.12214	1.12214	48hr up vs control	0.458912	0.996448	1.1284	1.1284	48hr up vs 6hr	0.519944	0.0685724	0.461595	1
1327	ENSG00000252110_st	20533874	ENSG00000252110	ENSG00000252110_st	0.827363	0.999459	0.599187	0.999934	1.06765	1.06765	6hr up vs control	0.966197	0.996304	0.995744	-1.00427	48hr down vs control	0.576135	0.996448	0.932654	-1.07221	48hr down vs 6hr	0.194736	0.0152886	0.274784	1
1328	ENSG00000252112_st	20533875	ENSG00000252112	ENSG00000252112_st	0.455541	0.999459	0.23049	0.999934	0.812957	-1.23008	6hr down vs control	0.497705	0.996108	0.912049	-1.09643	48hr down vs control	0.489418	0.996448	1.12189	1.12189	48hr up vs 6hr	0.88159	0.121652	0.48297	1
1329	ENSG00000252114_st	20533876	ENSG00000252114	ENSG00000252114_st	0.0607216	0.999459	0.0485458	0.999934	1.21339	1.21339	6hr up vs control	0.579706	0.996108	0.962279	-1.0392	48hr down vs control	0.0243807	0.996448	0.793048	-1.26096	48hr down vs 6hr	4.29263	0.15674	0.127798	1
1330	ENSG00000252119_st	20533877	ENSG00000252119	ENSG00000252119_st	0.823687	0.999459	0.629698	0.999934	1.06448	1.06448	6hr up vs control	0.597368	0.996108	1.05758	1.05758	48hr up vs control	0.959675	0.996448	0.993526	-1.00652	48hr down vs 6hr	0.199439	0.0170099	0.29851	1
1331	ENSG00000252122_st	20533878	ENSG00000252122	ENSG00000252122_st	0.113467	0.999459	0.0796797	0.999934	0.845253	-1.18308	6hr down vs control	0.700123	0.996108	1.02726	1.02726	48hr up vs control	0.0491385	0.996448	1.21532	1.21532	48hr up vs 6hr	3.01787	0.112793	0.130812	1
1332	ENSG00000252127_x_st	20533879	ENSG00000252127	ENSG00000252127_x_st	0.628628	0.999459	0.832616	0.999934	0.968017	-1.03304	6hr down vs control	0.361198	0.996108	0.888538	-1.12544	48hr down vs control	0.581246	0.996448	0.917895	-1.08945	48hr down vs 6hr	0.496407	0.0604898	0.426493	1
1333	ENSG00000252128_st	20533880	ENSG00000252128	ENSG00000252128_st	0.114802	0.999459	0.0822311	0.999934	1.34526	1.34526	6hr up vs control	0.0760848	0.996108	1.28203	1.28203	48hr up vs control	0.75174	0.996448	0.953003	-1.04932	48hr down vs 6hr	2.99612	0.355883	0.415734	1
1334	ENSG00000252129_s_st	20533881	ENSG00000252129	ENSG00000252129_s_st	0.750036	0.999459	0.475571	0.999934	1.12969	1.12969	6hr up vs control	0.88805	0.996108	1.01947	1.01947	48hr up vs control	0.545876	0.996448	0.902437	-1.10811	48hr down vs 6hr	0.299783	0.0435443	0.508384	1
1335	ENSG00000252133_x_st	20533882	ENSG00000252133	ENSG00000252133_x_st	0.184973	0.999459	0.0940742	0.999934	1.37457	1.37457	6hr up vs control	0.930711	0.996108	1.01217	1.01217	48hr up vs control	0.104825	0.996448	0.736351	-1.35805	48hr down vs 6hr	2.16847	0.32498	0.52453	1
1336	ENSG00000252136_st	20533883	ENSG00000252136	ENSG00000252136_st	0.83744	0.999459	0.963182	0.999934	1.00566	1.00566	6hr up vs control	0.587449	0.996108	1.05626	1.05626	48hr up vs control	0.689618	0.996448	1.05032	1.05032	48hr up vs 6hr	0.181978	0.0140428	0.270086	1
1337	ENSG00000252138_st	20533884	ENSG00000252138	ENSG00000252138_st	0.670805	0.999459	0.425179	0.999934	0.864733	-1.15643	6hr down vs control	0.986361	0.999052	0.99752	-1.00249	48hr down vs control	0.432767	0.996448	1.15356	1.15356	48hr up vs 6hr	0.422943	0.0691703	0.572407	1
1338	ENSG00000252140_st	20533885	ENSG00000252140	ENSG00000252140_st	0.918226	0.999459	0.88031	0.999934	1.02677	1.02677	6hr up vs control	0.781813	0.996108	0.961019	-1.04056	48hr down vs control	0.7073	0.996448	0.935959	-1.06842	48hr down vs 6hr	0.0863604	0.0137209	0.556077	1
1339	ENSG00000252143_s_st	20533886	ENSG00000252143	ENSG00000252143_s_st	0.679063	0.999459	0.50399	0.999934	1.10771	1.10771	6hr up vs control	0.446805	0.996108	1.10029	1.10029	48hr up vs control	0.964373	0.996448	0.993299	-1.00675	48hr down vs 6hr	0.409253	0.0479201	0.409821	1
1340	ENSG00000252144_st	20533887	ENSG00000252144	ENSG00000252144_st	0.484216	0.999459	0.306877	0.999934	0.862656	-1.15921	6hr down vs control	0.903774	0.996108	1.01381	1.01381	48hr up vs control	0.26757	0.996448	1.17523	1.17523	48hr up vs 6hr	0.805829	0.0803786	0.349113	1
1341	ENSG00000252154_st	20533888	ENSG00000252154	ENSG00000252154_st	0.958463	0.999459	0.780128	0.999934	0.972877	-1.02788	6hr down vs control	0.885004	0.996108	0.98846	-1.01167	48hr down vs control	0.871593	0.996448	1.01602	1.01602	48hr up vs 6hr	0.0426828	0.00212811	0.174506	1
1342	ENSG00000252154_x_st	20533889	ENSG00000252154	ENSG00000252154_x_st	0.845223	0.999459	0.642945	0.999934	1.03102	1.03102	6hr up vs control	0.632124	0.996108	1.02611	1.02611	48hr up vs control	0.941756	0.996448	0.995234	-1.00479	48hr down vs 6hr	0.17226	0.00380464	0.0773034	1
1343	ENSG00000252158_st	20533890	ENSG00000252158	ENSG00000252158_st	0.93835	0.999459	0.870153	0.999934	1.02444	1.02444	6hr up vs control	0.832906	0.996108	0.974858	-1.02579	48hr down vs control	0.737809	0.996448	0.951601	-1.05086	48hr down vs 6hr	0.0642147	0.00722808	0.393964	1
1344	ENSG00000252158_x_st	20533891	ENSG00000252158	ENSG00000252158_x_st	0.421769	0.999459	0.404644	0.999934	0.898803	-1.11259	6hr down vs control	0.218973	0.996108	0.875779	-1.14184	48hr down vs control	0.835382	0.996448	0.974383	-1.02629	48hr down vs 6hr	0.979087	0.0786658	0.281211	1
1345	ENSG00000252170_st	20533892	ENSG00000252170	ENSG00000252170_st	0.762207	0.999459	0.764349	0.999934	1.03772	1.03772	6hr up vs control	0.476885	0.996108	1.07559	1.07559	48hr up vs control	0.771535	0.996448	1.0365	1.0365	48hr up vs 6hr	0.282348	0.0221074	0.274044	1
1346	ENSG00000252170_x_st	20533893	ENSG00000252170	ENSG00000252170_x_st	0.755881	0.999459	0.575719	0.999934	1.08315	1.08315	6hr up vs control	0.515244	0.996108	1.07912	1.07912	48hr up vs control	0.978914	0.997337	0.996279	-1.00373	48hr down vs 6hr	0.291365	0.0299521	0.359798	1
1347	ENSG00000252175_s_st	20533894	ENSG00000252175	ENSG00000252175_s_st	0.224446	0.999459	0.5567	0.999934	0.946179	-1.05688	6hr down vs control	0.199123	0.996108	1.10938	1.10938	48hr up vs control	0.119175	0.996448	1.17248	1.17248	48hr up vs 6hr	1.8637	0.0831389	0.156134	1
1348	ENSG00000252188_st	20533895	ENSG00000252188	ENSG00000252188_st	0.296334	0.999459	0.334188	0.999934	0.875145	-1.14267	6hr down vs control	0.443205	0.996108	1.08907	1.08907	48hr up vs control	0.13282	0.996448	1.24444	1.24444	48hr up vs 6hr	1.45436	0.133491	0.321254	1
1349	ENSG00000252189_st	20533896	ENSG00000252189	ENSG00000252189_st	0.524091	0.999459	0.435696	0.999934	0.862816	-1.159	6hr down vs control	0.29946	0.996108	0.849334	-1.17739	48hr down vs control	0.932162	0.996448	0.984374	-1.01587	48hr down vs 6hr	0.709569	0.125475	0.618916	1
1350	ENSG00000252190_st	20533897	ENSG00000252190	ENSG00000252190_st	0.495544	0.999459	0.657059	0.999934	0.913677	-1.09448	6hr down vs control	0.252849	0.996108	0.82025	-1.21914	48hr down vs control	0.596934	0.996448	0.897747	-1.1139	48hr down vs 6hr	0.777475	0.163694	0.736908	1
1351	ENSG00000252192_st	20533898	ENSG00000252192	ENSG00000252192_st	0.378486	0.999459	0.186108	0.999934	1.22548	1.22548	6hr up vs control	0.411307	0.996108	1.104	1.104	48hr up vs control	0.476235	0.996448	0.90087	-1.11004	48hr down vs 6hr	1.11982	0.11959	0.373779	1
1352	ENSG00000252193_st	20533899	ENSG00000252193	ENSG00000252193_st	0.44039	0.999459	0.952077	0.999934	0.989447	-1.01067	6hr down vs control	0.263993	0.996108	1.18398	1.18398	48hr up vs control	0.326992	0.996448	1.1966	1.1966	48hr up vs 6hr	0.924139	0.148808	0.56358	1
1353	ENSG00000252199_x_st	20533900	ENSG00000252199	ENSG00000252199_x_st	0.778833	0.999459	0.636073	0.999934	0.927266	-1.07844	6hr down vs control	0.518699	0.996108	0.918779	-1.0884	48hr down vs control	0.953668	0.996448	0.990847	-1.00924	48hr down vs 6hr	0.2591	0.0335324	0.452966	1
1354	ENSG00000252200_st	20533901	ENSG00000252200	ENSG00000252200_st	0.726244	0.999459	0.588888	0.999934	1.08345	1.08345	6hr up vs control	0.466134	0.996108	1.09314	1.09314	48hr up vs control	0.951577	0.996448	1.00895	1.00895	48hr up vs 6hr	0.334941	0.0372394	0.389137	1
1355	ENSG00000252203_st	20533902	ENSG00000252203	ENSG00000252203_st	0.439184	0.999459	0.916228	0.999934	0.989052	-1.01107	6hr down vs control	0.240034	0.996108	0.89958	-1.11163	48hr down vs control	0.378865	0.996448	0.909537	-1.09946	48hr down vs 6hr	0.927606	0.0524686	0.197972	1
1356	ENSG00000252204_st	20533903	ENSG00000252204	ENSG00000252204_st	0.922316	0.999459	0.698059	0.999934	0.979848	-1.02057	6hr down vs control	0.864856	0.996108	0.992767	-1.00729	48hr down vs control	0.802239	0.996448	1.01319	1.01319	48hr up vs 6hr	0.0818093	0.0011513	0.0492554	1
1357	ENSG00000252213_st	20533904	ENSG00000252213	ENSG00000252213_st	0.216027	0.999459	0.158061	0.999934	1.27697	1.27697	6hr up vs control	0.131962	0.996108	1.24034	1.24034	48hr up vs control	0.856131	0.996448	0.971317	-1.02953	48hr down vs 6hr	1.92261	0.255427	0.46499	1
1358	ENSG00000252218_st	20533905	ENSG00000252218	ENSG00000252218_st	0.610037	0.999459	0.542169	0.999934	1.0943	1.0943	6hr up vs control	0.64913	0.996108	0.946887	-1.05609	48hr down vs control	0.337896	0.996448	0.865294	-1.15568	48hr down vs 6hr	0.530833	0.0582967	0.384374	1
1359	ENSG00000252218_x_st	20533906	ENSG00000252218	ENSG00000252218_x_st	0.925056	0.999459	0.708764	0.999934	1.06637	1.06637	6hr up vs control	0.93289	0.996108	1.01184	1.01184	48hr up vs control	0.759879	0.996448	0.94886	-1.0539	48hr down vs 6hr	0.0787745	0.0119264	0.529898	1
1360	ENSG00000252227_st	20533907	ENSG00000252227	ENSG00000252227_st	0.385636	0.999459	0.657089	0.999934	0.955195	-1.04691	6hr down vs control	0.310219	0.996108	1.09235	1.09235	48hr up vs control	0.217027	0.996448	1.14359	1.14359	48hr up vs 6hr	1.09518	0.0594611	0.190026	1
1361	ENSG00000252228_s_st	20533908	ENSG00000252228	ENSG00000252228_s_st	0.347616	0.999459	0.473862	0.999934	0.932058	-1.07289	6hr down vs control	0.374969	0.996108	1.07457	1.07457	48hr up vs control	0.169776	0.996448	1.1529	1.1529	48hr up vs 6hr	1.2335	0.0591758	0.167908	1
1362	ENSG00000252230_st	20533909	ENSG00000252230	ENSG00000252230_st	0.429254	0.999459	0.465016	0.999934	1.05515	1.05515	6hr up vs control	0.488003	0.996108	0.959331	-1.04239	48hr down vs control	0.212938	0.996448	0.909192	-1.09988	48hr down vs 6hr	0.956632	0.0256294	0.0937694	1
1363	ENSG00000252236_st	20533910	ENSG00000252236	ENSG00000252236_st	0.0873963	0.999459	0.473543	0.999934	1.07093	1.07093	6hr up vs control	0.0338397	0.996108	1.21459	1.21459	48hr up vs control	0.206773	0.996448	1.13414	1.13414	48hr up vs 6hr	3.52261	0.160058	0.159031	1
1364	ENSG00000252236_x_st	20533911	ENSG00000252236	ENSG00000252236_x_st	0.158379	0.999459	0.474006	0.999934	1.06717	1.06717	6hr up vs control	0.0640019	0.996108	1.16667	1.16667	48hr up vs control	0.334053	0.996448	1.09324	1.09324	48hr up vs 6hr	2.42551	0.0994036	0.143439	1
1365	ENSG00000252238_st	20533912	ENSG00000252238	ENSG00000252238_st	0.934486	0.999459	0.976145	0.999934	0.993272	-1.00677	6hr down vs control	0.755515	0.996108	1.0593	1.0593	48hr up vs control	0.776253	0.996448	1.06648	1.06648	48hr up vs 6hr	0.0684185	0.0180247	0.922068	1
1366	ENSG00000252241_st	20533913	ENSG00000252241	ENSG00000252241_st	0.929218	0.999459	0.745594	0.999934	0.946109	-1.05696	6hr down vs control	0.97569	0.997759	1.00424	1.00424	48hr up vs control	0.727076	0.996448	1.06144	1.06144	48hr up vs 6hr	0.0741867	0.0110902	0.523216	1
1367	ENSG00000252241_x_st	20533914	ENSG00000252241	ENSG00000252241_x_st	0.874913	0.999459	0.779205	0.999934	0.953441	-1.04883	6hr down vs control	0.790255	0.996108	1.03761	1.03761	48hr up vs control	0.621068	0.996448	1.08828	1.08828	48hr up vs 6hr	0.136215	0.0202422	0.520118	1
1368	ENSG00000252249_st	20533915	ENSG00000252249	ENSG00000252249_st	0.27272	0.999459	0.239787	0.999934	1.29429	1.29429	6hr up vs control	0.572348	0.996108	0.907473	-1.10196	48hr down vs control	0.120356	0.996448	0.701135	-1.42626	48hr down vs 6hr	1.57332	0.352106	0.783296	1
1369	ENSG00000252256_st	20533916	ENSG00000252256	ENSG00000252256_st	0.0310889	0.999459	0.0115938	0.999934	1.29154	1.29154	6hr up vs control	0.0930092	0.996108	1.12723	1.12723	48hr up vs control	0.114344	0.996448	0.872783	-1.14576	48hr down vs 6hr	5.93522	0.187574	0.110612	1
1370	ENSG00000252258_st	20533917	ENSG00000252258	ENSG00000252258_st	0.473531	0.999459	0.248111	0.999934	1.2106	1.2106	6hr up vs control	0.465446	0.996108	1.10033	1.10033	48hr up vs control	0.548954	0.996448	0.90891	-1.10022	48hr down vs 6hr	0.83337	0.106447	0.447056	1
1371	ENSG00000252258_x_st	20533918	ENSG00000252258	ENSG00000252258_x_st	0.67843	0.999459	0.397787	0.999934	1.12178	1.12178	6hr up vs control	0.661064	0.996108	1.04884	1.04884	48hr up vs control	0.614608	0.996448	0.93498	-1.06954	48hr down vs 6hr	0.410294	0.0370891	0.316387	1
1372	ENSG00000252265_s_st	20533919	ENSG00000252265	ENSG00000252265_s_st	0.62799	0.999459	0.747304	0.999934	0.950637	-1.05193	6hr down vs control	0.494358	0.996108	1.09296	1.09296	48hr up vs control	0.386341	0.996448	1.14972	1.14972	48hr up vs 6hr	0.497568	0.0629916	0.443096	1
1373	ENSG00000252274_st	20533920	ENSG00000252274	ENSG00000252274_st	0.133885	0.999459	0.0593681	0.999934	1.26753	1.26753	6hr up vs control	0.182282	0.996108	1.13596	1.13596	48hr up vs control	0.33326	0.996448	0.8962	-1.11582	48hr down vs 6hr	2.71689	0.167698	0.216035	1
1374	ENSG00000252277_st	20533921	ENSG00000252277	ENSG00000252277_st	0.544221	0.999459	0.386162	0.999934	0.749234	-1.3347	6hr down vs control	0.808408	0.996108	1.06634	1.06634	48hr up vs control	0.295801	0.996448	1.42324	1.42324	48hr up vs 6hr	0.664481	0.35994	1.8959	1
1375	ENSG00000252277_x_st	20533922	ENSG00000252277	ENSG00000252277_x_st	0.729799	0.999459	0.533162	0.999934	0.853244	-1.172	6hr down vs control	0.503564	0.996108	0.869876	-1.14959	48hr down vs control	0.938692	0.996448	1.01949	1.01949	48hr up vs 6hr	0.329594	0.10728	1.13922	1
1376	ENSG00000252281_st	20533923	ENSG00000252281	ENSG00000252281_st	0.187304	0.999459	0.352194	0.999934	0.867526	-1.1527	6hr down vs control	0.077675	0.996108	0.786187	-1.27196	48hr down vs control	0.512198	0.996448	0.90624	-1.10346	48hr down vs 6hr	2.14822	0.242482	0.395065	1
1377	ENSG00000252284_st	20533924	ENSG00000252284	ENSG00000252284_st	0.329921	0.999459	0.47978	0.999934	1.11064	1.11064	6hr up vs control	0.150893	0.996108	1.20337	1.20337	48hr up vs control	0.586334	0.996448	1.08349	1.08349	48hr up vs 6hr	1.30469	0.143172	0.384077	1
1378	ENSG00000252284_x_st	20533925	ENSG00000252284	ENSG00000252284_x_st	0.651791	0.999459	0.400433	0.999934	1.13815	1.13815	6hr up vs control	0.525994	0.996108	1.08194	1.08194	48hr up vs control	0.736375	0.996448	0.950613	-1.05195	48hr down vs 6hr	0.455305	0.0528113	0.405969	1
1379	ENSG00000252290_st	20533926	ENSG00000252290	ENSG00000252290_st	0.645604	0.999459	0.552588	0.999934	1.06947	1.06947	6hr up vs control	0.688361	0.996108	0.963904	-1.03745	48hr down vs control	0.366626	0.996448	0.901294	-1.10952	48hr down vs 6hr	0.466097	0.0299949	0.225236	1
1380	ENSG00000252291_st	20533927	ENSG00000252291	ENSG00000252291_st	0.443664	0.999459	0.629905	0.999934	0.921623	-1.08504	6hr down vs control	0.218552	0.996108	0.836269	-1.19579	48hr down vs control	0.567523	0.996448	0.907387	-1.10207	48hr down vs 6hr	0.914786	0.13329	0.509972	1
1381	ENSG00000252291_x_st	20533928	ENSG00000252291	ENSG00000252291_x_st	0.317174	0.999459	0.529377	0.999934	0.899552	-1.11166	6hr down vs control	0.143211	0.996108	0.806241	-1.24032	48hr down vs control	0.515688	0.996448	0.896269	-1.11574	48hr down vs 6hr	1.35908	0.193102	0.497288	1
1382	ENSG00000252295_st	20533929	ENSG00000252295	ENSG00000252295_st	0.619621	0.999459	0.630127	0.999934	0.911845	-1.09668	6hr down vs control	0.347103	0.996108	0.859977	-1.16282	48hr down vs control	0.758696	0.996448	0.943117	-1.06031	48hr down vs 6hr	0.512921	0.0956725	0.652836	1
1383	ENSG00000252296_st	20533930	ENSG00000252296	ENSG00000252296_st	0.755267	0.999459	0.532111	0.999934	1.13767	1.13767	6hr up vs control	0.551804	0.996108	1.10535	1.10535	48hr up vs control	0.887414	0.996448	0.971594	-1.02924	48hr down vs 6hr	0.292246	0.0624915	0.748412	1
1384	ENSG00000252298_st	20533931	ENSG00000252298	ENSG00000252298_st	0.302399	0.999459	0.722988	0.999934	1.04044	1.04044	6hr up vs control	0.141914	0.996108	1.15622	1.15622	48hr up vs control	0.358736	0.996448	1.11128	1.11128	48hr up vs 6hr	1.42577	0.0913242	0.224185	1
1385	ENSG00000252299_x_st	20538310	ENSG00000252299	ENSG00000252299_x_st	0.487238	0.999459	0.249864	0.999934	1.33519	1.33519	6hr up vs control	0.717802	0.996108	1.07337	1.07337	48hr up vs control	0.374991	0.996448	0.803902	-1.24393	48hr down vs 6hr	0.798182	0.235171	1.03122	1
1386	ENSG00000252300_st	20533932	ENSG00000252300	ENSG00000252300_st	0.970293	0.999459	0.842032	0.999934	0.978742	-1.02172	6hr down vs control	0.971251	0.997483	1.00317	1.00317	48hr up vs control	0.819203	0.996448	1.02496	1.02496	48hr up vs 6hr	0.0302877	0.00181436	0.209665	1
1387	ENSG00000252305_s_st	20533933	ENSG00000252305	ENSG00000252305_s_st	0.750036	0.999459	0.475571	0.999934	1.12969	1.12969	6hr up vs control	0.88805	0.996108	1.01947	1.01947	48hr up vs control	0.545876	0.996448	0.902437	-1.10811	48hr down vs 6hr	0.299783	0.0435443	0.508384	1
1388	ENSG00000252314_s_st	20533934	ENSG00000252314	ENSG00000252314_s_st	0.210893	0.999459	0.189457	0.999934	1.25041	1.25041	6hr up vs control	0.54614	0.996108	0.923469	-1.08287	48hr down vs control	0.0893501	0.996448	0.738534	-1.35403	48hr down vs 6hr	1.96001	0.257223	0.459325	1
1389	ENSG00000252329_st	20533935	ENSG00000252329	ENSG00000252329_st	0.35941	0.999459	0.499531	0.999934	1.11926	1.11926	6hr up vs control	0.370073	0.996108	0.883594	-1.13174	48hr down vs control	0.178826	0.996448	0.789446	-1.26671	48hr down vs 6hr	1.18859	0.165214	0.486499	1
1390	ENSG00000252329_x_st	20533936	ENSG00000252329	ENSG00000252329_x_st	0.597337	0.999459	0.377757	0.999934	1.17153	1.17153	6hr up vs control	0.963555	0.996108	0.993521	-1.00652	48hr down vs control	0.359621	0.996448	0.848057	-1.17917	48hr down vs 6hr	0.555135	0.0870968	0.549125	1
1391	ENSG00000252337_st	20533937	ENSG00000252337	ENSG00000252337_st	0.847755	0.999459	0.940909	0.999934	0.98597	-1.01423	6hr down vs control	0.635827	0.996108	1.07714	1.07714	48hr up vs control	0.645247	0.996448	1.09247	1.09247	48hr up vs 6hr	0.169122	0.0317456	0.656978	1
1392	ENSG00000252349_st	20533938	ENSG00000252349	ENSG00000252349_st	0.615659	0.999459	0.968679	0.999934	0.992667	-1.00739	6hr down vs control	0.391185	0.996108	1.14451	1.14451	48hr up vs control	0.45718	0.996448	1.15296	1.15296	48hr up vs 6hr	0.520283	0.094492	0.635658	1
1393	ENSG00000252352_st	20533939	ENSG00000252352	ENSG00000252352_st	0.651027	0.999459	0.406872	0.999934	1.19868	1.19868	6hr up vs control	0.50928	0.996108	1.12367	1.12367	48hr up vs control	0.76222	0.996448	0.937424	-1.06675	48hr down vs 6hr	0.456631	0.106913	0.819468	1
1394	ENSG00000252352_x_st	20533940	ENSG00000252352	ENSG00000252352_x_st	0.766859	0.999459	0.549649	0.999934	1.13089	1.13089	6hr up vs control	0.556261	0.996108	1.10377	1.10377	48hr up vs control	0.904781	0.996448	0.976018	-1.02457	48hr down vs 6hr	0.275778	0.0586326	0.744128	1
1395	ENSG00000252354_st	20533941	ENSG00000252354	ENSG00000252354_st	0.620797	0.999459	0.639787	0.999934	1.06612	1.06612	6hr up vs control	0.347431	0.996108	1.11367	1.11367	48hr up vs control	0.748686	0.996448	1.0446	1.0446	48hr up vs 6hr	0.510747	0.0485938	0.333	1
1396	ENSG00000252356_st	20533942	ENSG00000252356	ENSG00000252356_st	0.916185	0.999459	0.721848	0.999934	1.07631	1.07631	6hr up vs control	0.748422	0.996108	1.05554	1.05554	48hr up vs control	0.924488	0.996448	0.980695	-1.01968	48hr down vs 6hr	0.0886408	0.0193668	0.764704	1
1397	ENSG00000252356_x_st	20533943	ENSG00000252356	ENSG00000252356_x_st	0.335097	0.999459	0.241221	0.999934	1.21573	1.21573	6hr up vs control	0.203713	0.996108	1.19082	1.19082	48hr up vs control	0.895857	0.996448	0.979504	-1.02092	48hr down vs 6hr	1.28337	0.165824	0.452235	1
1398	ENSG00000252359_st	20533944	ENSG00000252359	ENSG00000252359_st	0.266139	0.999459	0.156258	0.999934	1.23902	1.23902	6hr up vs control	0.913382	0.996108	0.987652	-1.0125	48hr down vs control	0.136788	0.996448	0.797123	-1.25451	48hr down vs 6hr	1.60885	0.162606	0.353745	1
1399	ENSG00000252365_st	20533945	ENSG00000252365	ENSG00000252365_st	0.816034	0.999459	0.70433	0.999934	0.956558	-1.04541	6hr down vs control	0.768418	0.996108	1.02847	1.02847	48hr up vs control	0.53928	0.996448	1.07518	1.07518	48hr up vs 6hr	0.209319	0.0146595	0.245119	1
1400	ENSG00000252372_st	20533946	ENSG00000252372	ENSG00000252372_st	0.984942	0.999459	0.874859	0.999934	1.02611	1.02611	6hr up vs control	0.991573	0.99943	1.00141	1.00141	48hr up vs control	0.881641	0.996448	0.975931	-1.02466	48hr down vs 6hr	0.0152059	0.00210109	0.483616	1
1401	ENSG00000252380_x_st	20533947	ENSG00000252380	ENSG00000252380_x_st	0.41886	0.999459	0.236151	0.999934	1.05998	1.05998	6hr up vs control	0.975725	0.997759	1.00116	1.00116	48hr up vs control	0.244669	0.996448	0.944504	-1.05876	48hr down vs 6hr	0.987955	0.0110826	0.0392622	1
1402	ENSG00000252387_x_st	20538311	ENSG00000252387	ENSG00000252387_x_st	0.274188	0.999459	0.128674	0.999934	0.800368	-1.24942	6hr down vs control	0.749002	0.996108	0.965474	-1.03576	48hr down vs control	0.19018	0.996448	1.20629	1.20629	48hr up vs 6hr	1.56554	0.145248	0.324724	1
1403	ENSG00000252388_st	20533948	ENSG00000252388	ENSG00000252388_st	0.542749	0.999459	0.797778	0.999934	1.04696	1.04696	6hr up vs control	0.38921	0.996108	0.878776	-1.13795	48hr down vs control	0.343622	0.996448	0.839356	-1.19139	48hr down vs 6hr	0.667704	0.110182	0.577559	1
1404	ENSG00000252392_s_st	20533949	ENSG00000252392	ENSG00000252392_s_st	0.768136	0.999459	0.795997	0.999934	0.953722	-1.04852	6hr down vs control	0.619061	0.996108	1.07779	1.07779	48hr up vs control	0.51052	0.996448	1.13009	1.13009	48hr up vs 6hr	0.273984	0.0473301	0.604617	1
1405	ENSG00000252402_s_st	20533950	ENSG00000252402	ENSG00000252402_s_st	0.785822	0.999459	0.546952	0.999934	0.922857	-1.08359	6hr down vs control	0.978261	0.997759	1.00293	1.00293	48hr up vs control	0.532854	0.996448	1.08677	1.08677	48hr up vs 6hr	0.249518	0.0222881	0.312636	1
1406	ENSG00000252404_st	20533951	ENSG00000252404	ENSG00000252404_st	0.78029	0.999459	0.660968	0.999934	0.917789	-1.08958	6hr down vs control	0.76054	0.996108	1.04969	1.04969	48hr up vs control	0.496844	0.996448	1.14371	1.14371	48hr up vs 6hr	0.257094	0.0501083	0.68216	1
1407	ENSG00000252405_st	20533952	ENSG00000252405	ENSG00000252405_st	0.944624	0.999459	0.771628	0.999934	1.03945	1.03945	6hr up vs control	0.986341	0.999052	0.998144	-1.00186	48hr down vs control	0.761063	0.996448	0.96026	-1.04138	48hr down vs 6hr	0.0574343	0.00524255	0.319477	1
1408	ENSG00000252408_st	20533953	ENSG00000252408	ENSG00000252408_st	0.930155	0.999459	0.854975	0.999934	1.01514	1.01514	6hr up vs control	0.714737	0.996108	1.02493	1.02493	48hr up vs control	0.906955	0.996448	1.00965	1.00965	48hr up vs 6hr	0.0731578	0.00254924	0.12196	1
1409	ENSG00000252409_st	20533954	ENSG00000252409	ENSG00000252409_st	0.5232	0.999459	0.711834	0.999934	0.921715	-1.08493	6hr down vs control	0.273599	0.996108	0.81424	-1.22814	48hr down vs control	0.576797	0.996448	0.883397	-1.13199	48hr down vs 6hr	0.711616	0.177295	0.872006	1
1410	ENSG00000252425_st	20533955	ENSG00000252425	ENSG00000252425_st	0.671557	0.999459	0.63486	0.999934	0.942612	-1.06088	6hr down vs control	0.630588	0.996108	1.05009	1.05009	48hr up vs control	0.394652	0.996448	1.11402	1.11402	48hr up vs 6hr	0.421686	0.033185	0.275435	1
1411	ENSG00000252427_st	20533956	ENSG00000252427	ENSG00000252427_st	0.608014	0.999459	0.531511	0.999934	1.10443	1.10443	6hr up vs control	0.35206	0.996108	1.1307	1.1307	48hr up vs control	0.880598	0.996448	1.02379	1.02379	48hr up vs 6hr	0.53466	0.0675997	0.442522	1
1412	ENSG00000252433_st	20533957	ENSG00000252433	ENSG00000252433_st	0.446041	0.999459	0.491335	0.999934	1.17008	1.17008	6hr up vs control	0.224341	0.996108	1.26542	1.26542	48hr up vs control	0.727943	0.996448	1.08148	1.08148	48hr up vs 6hr	0.908053	0.235835	0.909004	1
1413	ENSG00000252433_x_st	20533958	ENSG00000252433	ENSG00000252433_x_st	0.327085	0.999459	0.778013	0.999934	0.951752	-1.05069	6hr down vs control	0.222933	0.996108	1.20236	1.20236	48hr up vs control	0.208604	0.996448	1.26331	1.26331	48hr up vs 6hr	1.31655	0.208138	0.553326	1
1414	ENSG00000252434_st	20533959	ENSG00000252434	ENSG00000252434_st	0.913456	0.999459	0.707458	0.999934	0.954761	-1.04738	6hr down vs control	0.758901	0.996108	0.969611	-1.03134	48hr down vs control	0.899964	0.996448	1.01555	1.01555	48hr up vs 6hr	0.0917011	0.00713677	0.272392	1
1415	ENSG00000252435_st	20533960	ENSG00000252435	ENSG00000252435_st	0.514393	0.999459	0.344758	0.999934	1.11269	1.11269	6hr up vs control	0.342719	0.996108	1.09153	1.09153	48hr up vs control	0.860624	0.996448	0.980984	-1.01938	48hr down vs 6hr	0.732092	0.0451415	0.215813	1
1416	ENSG00000252438_st	20533961	ENSG00000252438	ENSG00000252438_st	0.743629	0.999459	0.751138	0.999934	1.03083	1.03083	6hr up vs control	0.45753	0.996108	1.06087	1.06087	48hr up vs control	0.764093	0.996448	1.02914	1.02914	48hr up vs 6hr	0.309108	0.0145344	0.164571	1
1417	ENSG00000252440_st	20533962	ENSG00000252440	ENSG00000252440_st	0.576635	0.999459	0.59478	0.999934	0.956417	-1.04557	6hr down vs control	0.313962	0.996108	0.93161	-1.07341	48hr down vs control	0.752097	0.996448	0.974064	-1.02663	48hr down vs 6hr	0.596208	0.0211685	0.124268	1
1418	ENSG00000252441_s_st	20533963	ENSG00000252441	ENSG00000252441_s_st	0.44317	0.999459	0.811962	0.999934	1.0227	1.0227	6hr up vs control	0.30202	0.996108	0.920678	-1.08616	48hr down vs control	0.285336	0.996448	0.900244	-1.11081	48hr down vs 6hr	0.916193	0.0419737	0.160346	1
1419	ENSG00000252443_st	20533964	ENSG00000252443	ENSG00000252443_st	0.957571	0.999459	0.935218	0.999934	0.994236	-1.0058	6hr down vs control	0.829116	0.996108	1.01263	1.01263	48hr up vs control	0.797027	0.996448	1.0185	1.0185	48hr up vs 6hr	0.0436255	0.00113988	0.0914505	1
1420	ENSG00000252447_st	20533965	ENSG00000252447	ENSG00000252447_st	0.113739	0.999459	0.493655	0.999934	1.0441	1.0441	6hr up vs control	0.107216	0.996108	0.913815	-1.09431	48hr down vs control	0.0609472	0.996448	0.875222	-1.14257	48hr down vs 6hr	3.01341	0.0597287	0.0693733	1
1421	ENSG00000252448_st	20533966	ENSG00000252448	ENSG00000252448_st	0.832877	0.999459	0.666259	0.999934	0.926027	-1.07988	6hr down vs control	0.850311	0.996108	1.02768	1.02768	48hr up vs control	0.561151	0.996448	1.10977	1.10977	48hr up vs 6hr	0.187731	0.0303796	0.566387	1
1422	ENSG00000252458_st	20533967	ENSG00000252458	ENSG00000252458_st	0.369032	0.999459	0.225117	0.999934	0.902353	-1.10821	6hr down vs control	0.264828	0.996108	0.926414	-1.07943	48hr down vs control	0.743312	0.996448	1.02667	1.02667	48hr up vs 6hr	1.15333	0.0381878	0.115888	1
1423	ENSG00000252459_st	20533968	ENSG00000252459	ENSG00000252459_st	0.807048	0.999459	0.616325	0.999934	0.931142	-1.07395	6hr down vs control	0.575347	0.996108	0.936804	-1.06746	48hr down vs control	0.965718	0.996448	1.00608	1.00608	48hr up vs 6hr	0.221073	0.0227283	0.359831	1
1424	ENSG00000252461_st	20533969	ENSG00000252461	ENSG00000252461_st	0.277297	0.999459	0.472441	0.999934	1.12443	1.12443	6hr up vs control	0.121859	0.996108	1.24845	1.24845	48hr up vs control	0.519883	0.996448	1.11029	1.11029	48hr up vs 6hr	1.54925	0.205103	0.46336	1
1425	ENSG00000252461_x_st	20533970	ENSG00000252461	ENSG00000252461_x_st	0.588158	0.999459	0.608256	0.999934	1.10046	1.10046	6hr up vs control	0.322309	0.996108	1.16783	1.16783	48hr up vs control	0.748926	0.996448	1.06121	1.06121	48hr up vs 6hr	0.573117	0.101295	0.618604	1
1426	ENSG00000252473_st	20533971	ENSG00000252473	ENSG00000252473_st	0.801635	0.999459	0.70582	0.999934	1.0846	1.0846	6hr up vs control	0.743146	0.996108	0.944137	-1.05917	48hr down vs control	0.523341	0.996448	0.870496	-1.14877	48hr down vs 6hr	0.228235	0.0540143	0.828312	1
1427	ENSG00000252476_st	20533972	ENSG00000252476	ENSG00000252476_st	0.495158	0.999459	0.566034	0.999934	1.06155	1.06155	6hr up vs control	0.476714	0.996108	0.940939	-1.06277	48hr down vs control	0.263399	0.996448	0.886385	-1.12818	48hr down vs 6hr	0.778427	0.0425007	0.191094	1
1428	ENSG00000252495_st	20533973	ENSG00000252495	ENSG00000252495_st	0.467432	0.999459	0.285482	0.999934	0.820553	-1.21869	6hr down vs control	0.341166	0.996108	0.867094	-1.15328	48hr down vs control	0.756455	0.996448	1.05672	1.05672	48hr up vs 6hr	0.84945	0.137925	0.568296	1
1429	ENSG00000252502_st	20533974	ENSG00000252502	ENSG00000252502_st	0.465098	0.999459	0.265277	0.999934	0.913151	-1.09511	6hr down vs control	0.967629	0.996359	0.997427	-1.00258	48hr down vs control	0.27788	0.996448	1.09229	1.09229	48hr up vs 6hr	0.855673	0.0267422	0.109385	1
1430	ENSG00000252505_st	20533975	ENSG00000252505	ENSG00000252505_st	0.426313	0.999459	0.25236	0.999934	0.589348	-1.69679	6hr down vs control	0.961838	0.996108	1.01731	1.01731	48hr up vs control	0.238721	0.996448	1.72616	1.72616	48hr up vs 6hr	0.965395	0.962692	3.4902	1
1431	ENSG00000252505_x_st	20533976	ENSG00000252505	ENSG00000252505_x_st	0.531633	0.999459	0.328025	0.999934	0.735134	-1.3603	6hr down vs control	0.958931	0.996108	1.01283	1.01283	48hr up vs control	0.309781	0.996448	1.37775	1.37775	48hr up vs 6hr	0.69242	0.329184	1.66394	1
1432	ENSG00000252517_x_st	20533977	ENSG00000252517	ENSG00000252517_x_st	0.0842895	0.999459	0.0346361	0.999934	1.14962	1.14962	6hr up vs control	0.614262	0.996108	1.02322	1.02322	48hr up vs control	0.0651655	0.996448	0.890049	-1.12353	48hr down vs 6hr	3.59561	0.0567171	0.055209	1
1433	ENSG00000252525_st	20533978	ENSG00000252525	ENSG00000252525_st	0.814914	0.999459	0.692729	0.999934	0.947149	-1.0558	6hr down vs control	0.550979	0.996108	0.93481	-1.06974	48hr down vs control	0.92355	0.996448	0.986972	-1.0132	48hr down vs 6hr	0.210776	0.0203294	0.337577	1
1434	ENSG00000252526_st	20533979	ENSG00000252526	ENSG00000252526_st	0.33352	0.999459	0.157464	0.999934	0.815054	-1.22691	6hr down vs control	0.702709	0.996108	0.958917	-1.04284	48hr down vs control	0.248671	0.996448	1.17651	1.17651	48hr up vs 6hr	1.28982	0.119492	0.324249	1
1435	ENSG00000252526_x_st	20533980	ENSG00000252526	ENSG00000252526_x_st	0.154089	0.999459	0.0638751	0.999934	0.820598	-1.21862	6hr down vs control	0.268514	0.996108	0.91553	-1.09226	48hr down vs control	0.262967	0.996448	1.11569	1.11569	48hr up vs 6hr	2.47219	0.110986	0.157129	1
1436	ENSG00000252529_st	20533981	ENSG00000252529	ENSG00000252529_st	0.979126	0.999459	0.913122	0.999934	1.02115	1.02115	6hr up vs control	0.844885	0.996108	1.03115	1.03115	48hr up vs control	0.959467	0.996448	1.00979	1.00979	48hr up vs 6hr	0.0211589	0.00402056	0.665059	1
1437	ENSG00000252531_st	20533982	ENSG00000252531	ENSG00000252531_st	0.06857	0.999459	0.170878	0.999934	1.14463	1.14463	6hr up vs control	0.0262528	0.996108	1.22496	1.22496	48hr up vs control	0.468612	0.996448	1.07018	1.07018	48hr up vs 6hr	4.02664	0.175155	0.152247	1
1438	ENSG00000252536_st	20533983	ENSG00000252536	ENSG00000252536_st	0.860037	0.999459	0.898704	0.999934	0.978085	-1.02241	6hr down vs control	0.601961	0.996108	0.927877	-1.07773	48hr down vs control	0.762749	0.996448	0.948667	-1.05411	48hr down vs 6hr	0.154074	0.0241023	0.547515	1
1439	ENSG00000252537_st	20533984	ENSG00000252537	ENSG00000252537_st	0.762109	0.999459	0.750097	0.999934	0.929264	-1.07612	6hr down vs control	0.477043	0.996108	0.873015	-1.14546	48hr down vs control	0.786102	0.996448	0.93947	-1.06443	48hr down vs 6hr	0.282487	0.0768696	0.95241	1
1440	ENSG00000252543_x_st	20533985	ENSG00000252543	ENSG00000252543_x_st	0.3003	0.999459	0.265775	0.999934	1.09472	1.09472	6hr up vs control	0.158767	0.996108	1.10116	1.10116	48hr up vs control	0.939733	0.996448	1.00588	1.00588	48hr up vs 6hr	1.43558	0.0446185	0.108782	1
1441	ENSG00000252550_st	20533986	ENSG00000252550	ENSG00000252550_st	0.22918	0.999459	0.292372	0.999934	1.17569	1.17569	6hr up vs control	0.103772	0.996108	1.24233	1.24233	48hr up vs control	0.709656	0.996448	1.05669	1.05669	48hr up vs 6hr	1.83181	0.205479	0.392605	1
1442	ENSG00000252557_st	20533987	ENSG00000252557	ENSG00000252557_st	0.969562	0.999459	0.861306	0.999934	0.973518	-1.0272	6hr down vs control	0.936856	0.996108	1.00998	1.00998	48hr up vs control	0.811032	0.996448	1.03745	1.03745	48hr up vs 6hr	0.031048	0.00377842	0.425937	1
1443	ENSG00000252557_x_st	20533988	ENSG00000252557	ENSG00000252557_x_st	0.182834	0.999459	0.109216	0.999934	0.793849	-1.25969	6hr down vs control	0.13966	0.996108	0.842672	-1.1867	48hr down vs control	0.649739	0.996448	1.0615	1.0615	48hr up vs 6hr	2.18733	0.192257	0.307635	1
1444	ENSG00000252559_st	20533989	ENSG00000252559	ENSG00000252559_st	0.181806	0.999459	0.0808947	0.999934	0.830653	-1.20387	6hr down vs control	0.710111	0.996108	0.971634	-1.02919	48hr down vs control	0.12868	0.996448	1.16972	1.16972	48hr up vs 6hr	2.19651	0.101001	0.16094	1
1445	ENSG00000252565_st	20533990	ENSG00000252565	ENSG00000252565_st	0.576699	0.999459	0.545374	0.999934	1.12145	1.12145	6hr up vs control	0.598658	0.996108	0.922025	-1.08457	48hr down vs control	0.313693	0.996448	0.822173	-1.21629	48hr down vs 6hr	0.596079	0.107663	0.632167	1
1446	ENSG00000252566_st	20533991	ENSG00000252566	ENSG00000252566_st	0.642705	0.999459	0.651091	0.999934	1.06906	1.06906	6hr up vs control	0.365731	0.996108	1.11812	1.11812	48hr up vs control	0.760263	0.996448	1.04589	1.04589	48hr up vs 6hr	0.471201	0.052286	0.388371	1
1447	ENSG00000252571_s_st	20533992	ENSG00000252571	ENSG00000252571_s_st	0.679063	0.999459	0.50399	0.999934	1.10771	1.10771	6hr up vs control	0.446805	0.996108	1.10029	1.10029	48hr up vs control	0.964373	0.996448	0.993299	-1.00675	48hr down vs 6hr	0.409253	0.0479201	0.409821	1
1448	ENSG00000252572_st	20533993	ENSG00000252572	ENSG00000252572_st	0.0430833	0.999459	0.278764	0.999934	1.09148	1.09148	6hr up vs control	0.0152932	0.996108	1.21428	1.21428	48hr up vs control	0.195815	0.996448	1.11251	1.11251	48hr up vs 6hr	5.09539	0.15722	0.107994	1
1449	ENSG00000252576_st	20533994	ENSG00000252576	ENSG00000252576_st	0.465657	0.999459	0.630665	0.999934	1.08727	1.08727	6hr up vs control	0.232635	0.996108	1.19434	1.19434	48hr up vs control	0.590208	0.996448	1.09848	1.09848	48hr up vs 6hr	0.854179	0.131384	0.538345	1
1450	ENSG00000252580_st	20533995	ENSG00000252580	ENSG00000252580_st	0.6734	0.999459	0.401299	0.999934	1.07349	1.07349	6hr up vs control	0.60263	0.996108	1.03596	1.03596	48hr up vs control	0.66743	0.996448	0.965037	-1.03623	48hr down vs 6hr	0.418618	0.0146373	0.12238	1
1451	ENSG00000252582_st	20533996	ENSG00000252582	ENSG00000252582_st	0.617354	0.999459	0.373582	0.999934	1.24019	1.24019	6hr up vs control	0.95577	0.996108	1.01069	1.01069	48hr up vs control	0.396325	0.996448	0.814946	-1.22708	48hr down vs 6hr	0.517126	0.14726	0.996683	1
[truncated: 5,158 more rows]

## Sheet: 48_vs_control_SW
		p-value(48hr vs. control)	stepup(p-value(48hr vs. control))	Ratio(48hr vs. control)	Fold-Change(48hr vs. control)	Fold-Change(48hr vs. control) (Description)	Sample	Probe Set ID	Transcript ID(Array Design)
[truncated: 104 more rows]

## Sheet: 48hr_vs_control_HC
Column #	Probeset ID	p-value(48hr vs. control)	stepup(p-value(48hr vs. control))	Ratio(48hr vs. control)	Fold-Change(48hr vs. control)	Fold-Change(48hr vs. control) (Description)				Sample	Probe Set ID	Transcript ID(Array Design)	Probe Set Name
[truncated: 33 more rows]

[truncated: 7 more sheets: 48hr vs. control1_both, 48hr_vs_6hr_HC, 48hr_vs_6hr_SW, 48hr vs. 6hr1_both, 6hr_vs_control_SW, 6hr vs control_HC, 6hr vs. control1_both]
